# Supplementary material for: Decoding the peripheral transcriptomic and meta-genomic response to music in autism spectrum disorder via saliva-based RNA sequencing
Source: Front Mol Biosci. 2025 Nov 24;12:1696704. doi: 10.3389/fmolb.2025.1696704 (PMC12682756; doi:10.3389/fmolb.2025.1696704)
Supplement: Supplementary file 10 [file Table4.xlsx]

## Sheet: Table S4
Table S4. Concordance between differential expression analysis results (TP1 vs. TP2) from Poly-A and Human targeted datasets
Comparison of Log2FC values from the whole set of DEGs in both datasets				Comparison of Log2FC values from common DEGs between both datasets
	HT upregulatd	HT downregulated			HT upregulatd	HT downregulated
Poly-A upregulatd	419	63		Poly-A upregulatd	47	1
Poly-A downregulated	47	209		Poly-A downregulated	0	7
Accuracy	0.85			Accuracy	0.98
Precision	0.87			Precision	0.98
Recall (Sensitivity)	0.90			Recall (Sensitivity)	1
F1 Score	0.88			F1 Score	0.99
Cohen’s Kappa	0.68			Cohen’s Kappa	0.92
