# Supplementary material for: Decoding the peripheral transcriptomic and meta-genomic response to music in autism spectrum disorder via saliva-based RNA sequencing
Source: Front Mol Biosci. 2025 Nov 24;12:1696704. doi: 10.3389/fmolb.2025.1696704 (PMC12682756; doi:10.3389/fmolb.2025.1696704)
Supplement: Supplementary file 12 [file Table10.xlsx]

## Sheet: Table S10
Table S10. Gene Ontology (GO; subcategory biological processes) terms in which hub genes from the significantly correlated modules are involved.
Hub gene	GO ID	Term	Genes
AKNA	GO:0007155	CELL ADHESION	AATF ABCA12 ABI3BP ABL1 ABL2 ACAN ACER2 ACHE ACKR3 ACTB ACTG1 ACTL6A ACTL6B ACTN1 ACTN2 ACTN3 ACTN4 ACVR1 ACVRL1 ADA ADAM10 ADAM12 ADAM15 ADAM17 ADAM18 ADAM19 ADAM2 ADAM22 ADAM23 ADAM32 ADAM8 ADAM9 ADAMDEC1 ADAMTS12 ADAMTS13 ADAMTS18 ADAMTS9 ADD2 ADGRB1 ADGRE1 ADGRE2 ADGRE5 ADGRG1 ADGRL3 ADGRV1 ADIPOQ ADORA2A ADTRP AFDN AGER AGGF1 AGR2 AIF1 AJAP1 AJUBA AKIP1 AKNA AKT1 ALCAM ALOX12 ALOX15 ALOX5 AM…
AKNA	GO:0098609	CELL CELL ADHESION	ABCA12 ABL1 ABL2 ACTB ACTG1 ACTL6A ACTL6B ACTN1 ACVR1 ADA ADAM19 ADAM8 ADAM9 ADAMTS18 ADD2 ADGRG1 ADGRL3 ADGRV1 ADIPOQ ADORA2A ADTRP AFDN AGER AIF1 AJUBA AKNA AKT1 ALCAM ALOX12 ALOX5 AMBRA1 AMIGO1 AMIGO2 AMIGO3 ANK3 ANXA1 ANXA2 ANXA9 AP3B1 AP3D1 APOA1 APOA4 ARG1 ARG2 ARID1A ARID1B ARID2 ARVCF ASCL2 ASS1 ASTN1 ASTN2 ATP1B2 ATP2C1 B2M B4GALNT2 BAD BAIAP2 BAIAP2L1 BCL10 BCL2 BCL6 BHLHA15 BLOC1S4 BMI…
AKNA	GO:0051301	CELL DIVISION	AATF ABRAXAS2 ACTR2 ACTR3 ACTR8 AHCTF1 AKNA ALKBH4 ANAPC1 ANAPC10 ANAPC11 ANAPC13 ANAPC15 ANAPC16 ANAPC2 ANAPC4 ANAPC5 ANAPC7 ANK3 ANKLE2 ANKRD53 ANLN ANXA11 APC ARF1 ARF6 ARHGEF2 ARL3 ARL8A ARL8B ARPP19 ASPM ATXN10 AURKA AURKB AURKC BABAM1 BABAM2 BBS4 BCAR1 BCL2L1 BECN1 BIN3 BIRC5 BIRC6 BLM BMI1 BOD1 BOD1L2 BORA BRCA2 BRCC3 BRIP1 BRSK2 BTC BUB1 BUB1B BUB3 CABLES1 CABLES2 CALM1 CALM2 CALM3 CAT CC…
AKNA	GO:0021846	CELL PROLIFERATION IN FOREBRAIN	AKNA ARX CEP120 DCT DISC1 DIXDC1 DOCK7 EMX2 FGF8 FGFR1 FGFR2 GLI3 HMGA2 HOOK3 IGF2BP1 KIF14 LHX5 NFIB NUMB NUMBL PCM1 POU3F2 POU3F3 RRM1 SIX3 WNT3A WNT7A ZEB2
AKNA	GO:0007417	CENTRAL NERVOUS SYSTEM DEVELOPMENT	AARS1 AATK ABAT ABCA2 ABCB1 ABCB6 ABL1 ABT1 ACAN ACKR3 ACTB ACTL6A ADAM22 ADAM23 ADARB1 ADGRA2 ADGRG1 ADGRG6 ADORA2A AFF2 AFG2A AGBL4 AGER AGTPBP1 AGTR2 AHI1 AIM2 AK8 AKIRIN2 AKNA AKT3 ALDH1A2 ALDH1A3 ALDH3A2 ALDH5A1 ALK AMIGO1 AMIGO2 AMIGO3 ANAPC7 ANKLE2 ANP32B APAF1 APLP1 APLP2 APOD APP AQP1 ARCN1 ARHGAP11B ARHGAP35 ARHGEF28 ARL13B ARL6 ARNT2 ARX ASCL1 ASPM ATAT1 ATF2 ATF5 ATG16L1 ATIC ATM ATN1…
AKNA	GO:0060232	DELAMINATION	ABCA12 AKNA CDSN METTL3 SPECC1L SPI1 TRPV4 YTHDF2
AKNA	GO:0001837	EPITHELIAL TO MESENCHYMAL TRANSITION	ACVR1 ACVRL1 ADAM15 ADAM8 ADIPOR1 AGT AKNA ALX1 AMELX APLF AXIN2 BAMBI BCL9L BMP2 BMP4 BMP5 BMP7 COL1A1 CRB2 CTNNB1 CUL7 DAB2 DAB2IP DACT3 DDX17 DDX5 DLG5 DSG2 EDN1 EDNRA EFNA1 ELL3 EMP2 ENG EOMES EPB41L5 EPHA3 EPHA4 EZH2 FAM83D FBXO11 FERMT2 FGF8 FGFR1 FGFR2 FOXA1 FOXA2 FOXC1 FOXF2 FUZ GATA3 GCNT2 GLIPR2 GREM1 GSC GSK3B HAS2 HDAC2 HEY1 HEY2 HEYL HGF HIF1A HMGA2 HNRNPAB HPN IGF1 IL17RD IL1B IL6 I…
AKNA	GO:0030900	FOREBRAIN DEVELOPMENT	ADGRG1 AGTPBP1 AKIRIN2 AKNA ALDH1A2 ALDH1A3 ALK APAF1 APLP1 AQP1 ARHGAP11B ARHGAP35 ARL13B ARX ASCL1 ASPM ATAT1 ATF5 ATG16L1 ATIC ATOH1 ATP1A2 ATP1B2 ATP2B4 ATP7A ATRX AVPR1A AVPR2 AXL B2M BAX BBS1 BBS2 BBS4 BCAN BCL11B BLOC1S6 BMERB1 BMP2 BMP4 BMPR1A BNIP3 BTBD3 BTG2 C12orf57 C21orf91 CASP3 CCDC141 CCDC39 CCDC85C CCKAR CDH1 CDH2 CDK5 CDK5R1 CDK5R2 CDK6 CDON CEP120 CFL1 CHD5 CHD7 CHRNB2 CNTN2 CNT…
AKNA	GO:0048699	GENERATION OF NEURONS	ABI1 ABI2 ABI3 ABITRAM ABL1 ABL2 ABLIM1 ABT1 ACAP3 ACP4 ACSL3 ACSL4 ACSL6 ACTB ACTBL2 ACTG1 ACTL6B ACTL8 ADAM17 ADARB1 ADCY1 ADCY10 ADCY6 ADCYAP1 ADGRB1 ADGRB3 ADGRF1 ADGRG1 ADGRL3 ADGRV1 ADNP ADORA2A ADRA2B ADRA2C AFG3L2 AGBL4 AGER AGRN AGTPBP1 AHI1 AIFM1 AKNA AKT1 ALCAM ALDH1A2 ALK ALKAL1 ALKAL2 ALKBH1 ALS2 AMIGO1 AMIGO3 ANAPC2 ANK3 ANKRD1 ANKRD24 ANKRD27 ANKS1A ANOS1 AP2A1 AP5Z1 APBB1 APBB2 AP…
AKNA	GO:0060322	HEAD DEVELOPMENT	AARS1 AATK ABAT ABCB6 ABL1 ACTB ADGRG1 AFF2 AFG2A AGTPBP1 AGTR2 AHI1 AIM2 AK8 AKIRIN2 AKNA AKT3 ALDH1A2 ALDH1A3 ALK AMIGO1 AMIGO2 AMIGO3 ANAPC7 ANKRD11 ANP32B APAF1 APLP1 APOD AQP1 ARCN1 ARHGAP11B ARHGAP35 ARID5B ARL13B ARL6 ARNT2 ARX ASCL1 ASPH ASPM ATAT1 ATF2 ATF5 ATG16L1 ATIC ATM ATOH1 ATP1A2 ATP1B2 ATP2B4 ATP5PB ATP5PF ATP6AP2 ATP7A ATRN ATRX ATXN1 ATXN1L AVPR1A AVPR2 AXIN1 AXL B2M B3GLCT B4G…
AKNA	GO:0006954	INFLAMMATORY RESPONSE	ABCC1 ABCD1 ABCD2 ABCF1 ABHD12 ABHD17A ABHD8 ACE2 ACER3 ACKR1 ACKR2 ACOD1 ACP5 ACVR1 ADA ADAM17 ADAM8 ADAMTS12 ADCY1 ADCY7 ADCY8 ADGRE2 ADGRE5 ADIPOQ ADM ADORA1 ADORA2A ADORA2B ADORA3 AFAP1L2 AGER AGR2 AGT AGTR1 AGTR2 AHR AHSG AIF1 AIM2 AIMP1 AKNA AKT1 ALOX15 ALOX5 ALOX5AP ANO6 ANXA1 AOAH AOC3 AP3B1 APCS APIP APOA1 APOD APOE APOL2 APOL3 APP APPL1 APPL2 AREL1 ARMH4 ARNT ASH1L ASS1 ATAT1 ATRN AXL A…
AKNA	GO:0048762	MESENCHYMAL CELL DIFFERENTIATION	ACVR1 ACVRL1 ADAM15 ADAM8 ADIPOR1 AGT AKNA ALDH1A2 ALX1 AMELX AMER1 APLF ARB2A AXIN2 BAMBI BCL2 BCL9L BMP2 BMP4 BMP5 BMP7 BMPR1A CDC42 CDH2 CFL1 CITED2 COL1A1 CORO1C CRB2 CTNNB1 CUL7 CYP26C1 DAB2 DAB2IP DACT3 DDX17 DDX5 DLG5 DSG2 EDN1 EDN3 EDNRA EDNRB EFNA1 EFNB1 ELL3 EMP2 ENG EOMES EPB41L5 EPHA3 EPHA4 ERBB4 EXT1 EZH2 FAM83D FBXL17 FBXO11 FERMT2 FGF10 FGF19 FGF8 FGFR1 FGFR2 FN1 FOLR1 FOXA1 FOXA2 …
AKNA	GO:0060485	MESENCHYME DEVELOPMENT	ACTA1 ACTA2 ACTC1 ACTG2 ACVR1 ACVRL1 ADAM15 ADAM8 ADAMTS5 ADIPOR1 AGT AKNA ALDH1A2 ALX1 AMELX AMER1 AMH APC APLF APLNR ARB2A AXIN2 BAMBI BASP1 BCL2 BCL9L BMP2 BMP4 BMP5 BMP7 BMPR1A BMPR2 BNC2 CDC42 CDH2 CFL1 CITED2 COL1A1 CORO1C CPLANE2 CRB2 CRELD1 CTNNB1 CUL7 CYP26C1 DAB2 DAB2IP DACT3 DAND5 DCHS1 DDX17 DDX5 DKK1 DLG5 DLL3 DPPA4 DSG2 EDN1 EDN3 EDNRA EDNRB EFNA1 EFNB1 ELL3 EMP2 ENG EOMES EPB41L5 E…
AKNA	GO:0007162	NEGATIVE REGULATION OF CELL ADHESION	ABCA12 ABL1 ACER2 ACTN4 ACVRL1 ADAM10 ADAM15 ADAM22 ADAMDEC1 ADAMTS18 ADIPOQ ADORA2A ADTRP AJAP1 AKNA AKT1 ALOX12 ANGPT1 ANGPT2 ANXA1 AP1AR APOA1 APOD ARG1 ARG2 ARHGAP6 ARHGDIG ASCL2 ASS1 ATP5F1B B4GALNT2 BCL6 BMP2 BMP4 BMP6 BTLA BTN2A2 C1QTNF1 CASK CASP3 CBFB CBLB CBLL1 CCL21 CCL25 CCL28 CD164 CD274 CD300A CD37 CD69 CD74 CD80 CD86 CD9 CDH1 CDH13 CDKN2A CDSN CEACAM1 CEBPB CFL1 CLASP2 CLEC4G COL1A…
AKNA	GO:0022408	NEGATIVE REGULATION OF CELL CELL ADHESION	ABCA12 ABL1 ADAMTS18 ADIPOQ ADORA2A ADTRP AKNA AKT1 ALOX12 ANXA1 APOA1 ARG1 ARG2 ASCL2 ASS1 B4GALNT2 BCL6 BMP2 BMP4 BMP6 BTLA BTN2A2 C1QTNF1 CASP3 CBFB CBLB CCL21 CCL25 CCL28 CD274 CD300A CD37 CD69 CD74 CD80 CD86 CD9 CDH1 CDKN2A CDSN CEACAM1 CEBPB CLEC4G CR1 CRTAM CSK CTLA4 CTSG CXCL12 DAPL1 DLG1 DLG5 DTX1 DUSP22 DUSP3 EPB41L5 EPCAM ERBB2 FGL1 FGL2 FOXJ1 FOXP3 FXYD5 GLI3 GLMN GNRH1 GPNMB GTPBP4 H…
AKNA	GO:0061351	NEURAL PRECURSOR CELL PROLIFERATION	ACSL6 ADGRG1 AKNA APPL2 ARHGEF2 ARTN ARX ASCL1 ASPM ATF5 BBS1 BTG2 CDH2 CDON CEND1 CEP120 CTNNA1 CTNNB1 CX3CL1 CX3CR1 DAGLA DAGLB DBN1 DBX2 DCT DISC1 DISP3 DIXDC1 DLL4 DMRTA2 DOCK7 DRD2 EGF ELL3 EML1 EMX1 EMX2 EPHB1 FGF13 FGF2 FGF8 FGFR1 FGFR2 FLNA FOXG1 FOXO1 FOXO3 FRS2 FZD3 FZD6 FZD9 GATA2 GBX2 GLI3 GNAI2 GPR37L1 HDAC3 HEATR1 HHIP HIF1A HMGA2 HOOK3 ID2 ID4 IFT20 IGF1 IGF2BP1 ILK INSM1 ITGB1 KCN…
AKNA	GO:0055057	NEUROBLAST DIVISION	AKNA ARHGEF2 ASPM DCT DOCK7 FGF13 FGFR1 FGFR2 LEF1 NUMB NUMBL RAB10 SOX5 TEAD3 WNT3A
AKNA	GO:0007405	NEUROBLAST PROLIFERATION	ACSL6 AKNA ARHGEF2 ARTN ASCL1 ASPM BTG2 CDON CTNNA1 CTNNB1 CX3CL1 CX3CR1 DAGLA DAGLB DCT DISC1 DMRTA2 DOCK7 DRD2 EML1 FGF13 FGF2 FGFR1 FGFR2 FOXG1 FRS2 FZD3 FZD9 GATA2 GLI3 HHIP HIF1A ID4 ITGB1 KCNA1 KCTD11 KDM1A KIFAP3 LEF1 LHX5 LRRK2 MIR137 NBN NDE1 NEUROD4 NF1 NOTCH1 NR2E1 NUMB NUMBL OTP PAFAH1B1 PAX6 PLXNB2 PROX1 PTN RAB10 RACGAP1 SHH SIX3 SKOR2 SMARCD3 SMO SOX10 SOX5 TAFA1 TEAD3 TGFB1 TP53 V…
AKNA	GO:0022008	NEUROGENESIS	ABCA2 ABCC8 ABI1 ABI2 ABI3 ABITRAM ABL1 ABL2 ABLIM1 ABT1 ACAP3 ACP4 ACSL3 ACSL4 ACSL6 ACTB ACTBL2 ACTG1 ACTL6B ACTL8 ADAM17 ADARB1 ADCY1 ADCY10 ADCY6 ADCYAP1 ADGRB1 ADGRB3 ADGRF1 ADGRG1 ADGRG6 ADGRL3 ADGRV1 ADNP ADORA2A ADRA2B ADRA2C AFG3L2 AGBL4 AGER AGRN AGTPBP1 AHI1 AIFM1 AKNA AKT1 AKT2 ALCAM ALDH1A2 ALK ALKAL1 ALKAL2 ALKBH1 ALS2 AMIGO1 AMIGO3 ANAPC2 ANK3 ANKRD1 ANKRD24 ANKRD27 ANKS1A ANO1 ANO…
AKNA	GO:0051254	POSITIVE REGULATION OF RNA METABOLIC PROCESS	AAMDC ABHD14B ABL1 ABLIM1 ABLIM3 ABRA ABT1 ACSS2 ACTB ACTL6A ACTL6B ACTN1 ACTN2 ACTN4 ACTR2 ACTR3 ACTR5 ACTR6 ACTR8 ACVR1 ACVR2A ACVRL1 ADCYAP1 ADIRF ADRB2 AFAP1L2 AGO1 AGO2 AGO3 AGO4 AGRN AGT AGTR2 AHI1 AHR AIP AIRE AKAP8L AKIRIN1 AKIRIN2 AKNA AKT1 ALKBH5 ALX1 ALX4 ANKRD1 ANKRD23 ANKRD49 ANXA2 AP3B1 AP3D1 APBB1 APBB2 APEX1 APLN APOE APP AR ARF4 ARGLU1 ARHGEF11 ARHGEF2 ARID1A ARID1B ARID3A ARID3B…
AKNA	GO:0045944	POSITIVE REGULATION OF TRANSCRIPTION BY RNA POLYMERASE II	AAMDC ABHD14B ABL1 ABLIM1 ABLIM3 ABRA ACTN4 ACTR2 ACTR3 ACVR1 ACVR2A ACVRL1 ADCYAP1 ADIRF ADRB2 AGO1 AGO2 AGRN AHI1 AHR AIRE AKAP8L AKIRIN1 AKIRIN2 AKNA AKT1 ALX1 ALX4 ANKRD23 ANXA2 AP3B1 AP3D1 APBB1 APBB2 APEX1 APP AR ARF4 ARHGEF2 ARID3A ARID3B ARID3C ARID4A ARID4B ARID5A ARMCX3 ARNT ARNT2 ARRB1 ARX ASCL1 ASCL2 ASCL3 ASH1L ASXL1 ASXL2 ASXL3 ATF1 ATF2 ATF3 ATF4 ATF5 ATF6 ATF6B ATF7 ATM ATMIN ATOH…
AKNA	GO:0030155	REGULATION OF CELL ADHESION	ABCA12 ABI3BP ABL1 ABL2 ACER2 ACTB ACTG1 ACTL6A ACTL6B ACTN4 ACVRL1 ADA ADAM10 ADAM15 ADAM19 ADAM22 ADAM8 ADAM9 ADAMDEC1 ADAMTS18 ADGRG1 ADIPOQ ADORA2A ADTRP AFDN AGER AGR2 AIF1 AJAP1 AKNA AKT1 ALOX12 ALOX15 ALOX5 AMBRA1 ANGPT1 ANGPT2 ANK3 ANXA1 AP1AR AP3B1 AP3D1 APBB1IP APOA1 APOD ARG1 ARG2 ARHGAP6 ARHGDIG ARHGEF7 ARID1A ARID1B ARID2 ARL2 ARPC2 ASCL2 ASS1 ATM ATP5F1B ATXN3 AZU1 B2M B4GALNT2 BAD …
AKNA	GO:0022407	REGULATION OF CELL CELL ADHESION	ABCA12 ABL1 ABL2 ACTB ACTL6A ACTL6B ADA ADAM19 ADAM8 ADAMTS18 ADGRG1 ADIPOQ ADORA2A ADTRP AFDN AGER AIF1 AKNA AKT1 ALOX12 ALOX5 AMBRA1 ANK3 ANXA1 AP3B1 AP3D1 APOA1 ARG1 ARG2 ARID1A ARID1B ARID2 ASCL2 ASS1 B2M B4GALNT2 BAD BCL10 BCL6 BMI1 BMP2 BMP4 BMP6 BMP7 BRD2 BRD4 BRD7 BTLA BTN2A2 BTNL2 C1QTNF1 CARD11 CASP3 CAV1 CBFB CBLB CCDC88B CCL19 CCL2 CCL21 CCL25 CCL28 CCL5 CCR2 CCR7 CD160 CD1D CD209 CD2…
AKNA	GO:0031347	REGULATION OF DEFENSE RESPONSE	A2M AARS2 ABCC1 ABHD12 ABHD17A ABHD8 ACE2 ACOD1 ACP5 ADA ADAM8 ADAMTS12 ADAR ADIPOQ ADORA1 ADORA2A ADORA2B AGER AGT AGTR1 AHR AHSG AIM2 AKIRIN2 AKNA AKT1 ALOX15 ALOX5 ALPK1 ANKRD17 ANXA1 AOAH AP1G1 AP3B1 APCS APOA1 APOBEC3F APOBEC3G APOE APP APPL1 APPL2 AREL1 ARG1 ARG2 ARMH4 ARNT ARRB2 ASH1L ATAT1 ATG12 ATG5 AURKB BANF1 BAP1 BCL10 BCL6 BCL6B BCR BECN1 BIRC2 BIRC3 BPIFB1 BRCC3 BRD4 BST1 BTK C1QBP …
AKNA	GO:0050727	REGULATION OF INFLAMMATORY RESPONSE	ABCC1 ABHD12 ACE2 ACOD1 ACP5 ADA ADAM8 ADAMTS12 ADIPOQ ADORA1 ADORA2A ADORA2B AGER AGT AGTR1 AHR AHSG AIM2 AKNA ALOX15 ALOX5 ANXA1 AOAH APCS APOA1 APOE APP AREL1 ARMH4 ARNT ASH1L BAP1 BCL6 BCL6B BCR BIRC2 BIRC3 BRD4 BST1 BTK C1QTNF12 C1QTNF3 C2CD4A C2CD4B C3 CALHM2 CAMK2N1 CASP1 CASP12 CASP3 CASP4 CASP5 CCL1 CCL24 CCL3 CCL5 CCN3 CCN4 CCR2 CCR7 CD200 CD200R1 CD200R1L CD28 CD47 CD81 CDH5 CEBPA CEBP…
AKNA	GO:0032101	REGULATION OF RESPONSE TO EXTERNAL STIMULUS	A2M AARS2 ABCC1 ABHD12 ABHD17A ABHD8 ACE2 ACOD1 ACP5 ADA ADAM10 ADAM17 ADAM8 ADAMTS12 ADAMTS18 ADAR ADGRA2 ADIPOQ ADORA1 ADORA2A ADORA2B ADTRP AGER AGT AGTR1 AHR AHSG AIF1 AIM2 AIPL1 AJAP1 AKIRIN1 AKIRIN2 AKNA AKT1 ALOX12 ALOX15 ALOX5 ALPK1 ANGPT2 ANKRD17 ANO6 ANXA1 ANXA2 AOAH AP1G1 AP3B1 APCS APOA1 APOBEC3F APOBEC3G APOE APOH APP APPL1 APPL2 AREL1 ARG1 ARG2 ARMH4 ARNT ARRB2 ARTN ASH1L ATAT1 ATG1…
AKNA	GO:0080134	REGULATION OF RESPONSE TO STRESS	A2M AARS2 ABCA7 ABCC1 ABCD1 ABHD12 ABHD17A ABHD8 ABL1 ABRAXAS1 ACACB ACE2 ACKR3 ACOD1 ACP5 ACTB ACTG1 ACTL6A ACTL6B ACTR2 ACTR5 ACTR8 ADA ADAM17 ADAM8 ADAMTS12 ADAMTS18 ADAR ADCY8 ADCYAP1R1 ADIPOQ ADORA1 ADORA2A ADORA2B ADRA2A ADTRP AGER AGR2 AGT AGTR1 AHR AHSG AIFM2 AIM2 AJAP1 AJUBA AKIRIN2 AKNA AKT1 AKT2 AKT3 ALOX12 ALOX15 ALOX5 ALPK1 AMFR ANKRD1 ANKRD17 ANO6 ANXA1 ANXA2 AOAH AP1G1 AP3B1 APCS A…
UBE2D3	GO:0006915	APOPTOTIC PROCESS	AAMDC AARS1 AATF AATK ABCC9 ABL1 ACAA2 ACER2 ACIN1 ACKR3 ACSL5 ACTB ACTC1 ACTL6A ACTN1 ACTN2 ACTN3 ACTN4 ACVR1 ACVR1B ACVR1C ADA ADAM15 ADAM17 ADAM8 ADAMTS20 ADAMTSL4 ADAR ADARB1 ADCY10 ADIPOQ ADNP ADORA1 ADORA2A ADRA1A AEN AFP AGAP2 AGO4 AGT AGTR2 AHCYL1 AHI1 AHR AIFM1 AIFM2 AIFM3 AIMP1 AIMP2 AIPL1 AKAP1 AKAP12 AKR1A1 AKR1B1 AKR1C3 AKT1 AKT1S1 AKT2 AKTIP ALDH1A2 ALDH1A3 ALK ALKBH1 ALOX12 ALOX15B…
UBE2D3	GO:0007178	CELL SURFACE RECEPTOR PROTEIN SERINE/THREONINE KINASE SIGNALING PATHWAY	ABL1 ACVR1 ACVR1B ACVR1C ACVR2A ACVR2B ACVRL1 ADAM17 ADAM9 ADAMTSL2 ADISSP AKAP3 AKAP4 AMH AMHR2 APOA1 APPL1 APPL2 ARID4A ARID4B ARK2C ARRB2 ASPN ATF2 ATOH8 AXIN1 BAMBI BCL9 BCL9L BECN1 BMP10 BMP2 BMP4 BMP5 BMP6 BMP7 BMPER BMPR1A BMPR1B BMPR2 BRMS1 BRMS1L CAV1 CAV2 CAV3 CCN1 CCN3 CD109 CDH3 CDH5 CDKN1C CDKN2B CER1 CFC1 CFC1B CHRD CHRDL1 CHRDL2 CHST11 CIDEA CILP CITED1 CITED2 CLDN5 COL1A2 COL3A1 C…
UBE2D3	GO:0071495	CELLULAR RESPONSE TO ENDOGENOUS STIMULUS	ABCB1 ABHD2 ABL1 ACACA ACAP2 ACE ACOD1 ACSL1 ACTA2 ACTN2 ACTN4 ACVR1 ACVR1B ACVR1C ACVR2A ACVR2B ACVRL1 ADAM17 ADAM9 ADAMTS12 ADAMTS3 ADAMTS7 ADAMTSL2 ADCY6 ADCY8 ADGRA2 ADGRG1 ADIPOQ ADIPOR1 ADIPOR2 ADISSP ADRA2A ADTRP AGRP AGT AGTR1 AGTR2 AGTRAP AHCYL1 AHSG AIFM1 AKAP8 AKR1C1 AKR1C2 AKR1C3 AKR1C4 AKT1 AKT1S1 AKT2 ALAS1 ALDH1A2 AMHR2 ANGPT1 ANGPT2 ANKRD1 ANKRD13C ANXA1 AP3S1 APAF1 APC APLN APOA1…
UBE2D3	GO:0033554	CELLULAR RESPONSE TO STRESS	ABCA7 ABCB1 ABCB10 ABCC1 ABCC9 ABCD1 ABI3 ABL1 ABL2 ABRAXAS1 ACAA2 ACD ACER2 ACKR3 ACTB ACTL6A ACTL6B ACTR2 ACTR5 ACTR8 ADAM17 ADAM8 ADCY8 ADO ADPRS AEN AFF4 AFG2B AGAP3 AGER AGR2 AIF1 AIFM1 AIFM2 AIM2 AJUBA AK4 AKIRIN2 AKR1B1 AKR1C3 AKT1 AKT2 AKT3 AKTIP ALB ALDH3B1 ALKBH1 ALKBH2 ALKBH3 ALKBH7 ALKBH8 ALOX15 ALOX5 AMBP AMBRA1 AMFR ANG ANGPT4 ANKLE1 ANKRD1 ANKS4B ANKZF1 ANO1 AP5S1 AP5Z1 APAF1 APBB1…
UBE2D3	GO:0006974	DNA DAMAGE RESPONSE	ABL1 ABRAXAS1 ACD ACER2 ACKR3 ACTB ACTL6A ACTL6B ACTR2 ACTR5 ACTR8 ADPRS AEN AGER AIM2 AKTIP ALKBH1 ALKBH2 ALKBH3 ALKBH7 ALKBH8 ANKLE1 ANKRD1 AP5S1 AP5Z1 APBB1 APC APEX1 APEX2 APLF APTX ARID1A ARID1B ARID2 ARMT1 ASCC1 ASCC2 ASCC3 ASF1A ASH2L ASTE1 ATAD3A ATAD5 ATF2 ATM ATMIN ATP23 ATR ATRIP ATRX ATXN3 ATXN7 ATXN7L3 AUNIP AXIN2 BABAM1 BABAM2 BACH1 BAD BAG6 BAK1 BARD1 BATF BAX BAZ1B BBC3 BCCIP BCL2…
UBE2D3	GO:0006259	DNA METABOLIC PROCESS	A1CF ABL1 ABRAXAS1 ACD ACTB ACTL6A ACTL6B ACTR2 ACTR5 ACTR8 ACVRL1 ADIPOQ ADPRS ADRA2A AEN AGER AICDA AKT1 AKTIP ALKBH1 ALKBH2 ALKBH3 ANKLE1 ANKRD1 ANKRD17 ANKRD31 AP5S1 AP5Z1 APAF1 APEX1 APEX2 APLF APOBEC1 APOBEC3A APOBEC3B APOBEC3C APOBEC3D APOBEC3F APOBEC3G APOBEC3H APTX ARID1A ARID1B ARID2 ASCC1 ASCC2 ASCC3 ASF1A ASTE1 ATAD5 ATF1 ATM ATP23 ATR ATRIP ATRX ATXN3 ATXN7 ATXN7L3 AUNIP AURKB AXIN2 …
UBE2D3	GO:0006281	DNA REPAIR	ABL1 ABRAXAS1 ACTB ACTL6A ACTL6B ACTR2 ACTR5 ACTR8 ADPRS AGER AKTIP ALKBH1 ALKBH2 ALKBH3 ANKLE1 AP5S1 AP5Z1 APEX1 APEX2 APLF APTX ARID1A ARID1B ARID2 ASCC1 ASCC2 ASCC3 ASF1A ASTE1 ATM ATP23 ATR ATRIP ATRX ATXN3 ATXN7 ATXN7L3 AUNIP AXIN2 BABAM1 BABAM2 BACH1 BARD1 BCCIP BCL7A BCL7B BCL7C BLM BOD1L1 BRCA1 BRCA2 BRCC3 BRD7 BRD8 BRIP1 BRME1 BTG2 C11orf54 C14orf39 C1QBP CBX8 CCDC117 CDC14B CDC45 CDC5L …
UBE2D3	GO:0007167	ENZYME LINKED RECEPTOR PROTEIN SIGNALING PATHWAY	ABI1 ABL1 ABL2 ACP4 ACVR1 ACVR1B ACVR1C ACVR2A ACVR2B ACVRL1 ADAM17 ADAM9 ADAMTS12 ADAMTS3 ADAMTSL2 ADGRA2 ADGRG1 ADIPOQ ADIPOR1 ADISSP ADRA2A AFAP1L2 AGR2 AGT AGTR2 AHI1 AHSG AKAP3 AKAP4 AKT1 AKT1S1 AKT2 ALK ALKAL1 ALKAL2 AMH AMHR2 ANGPT1 ANGPT2 ANGPTL1 ANKS1A ANKS1B AP3S1 APC APLN APOA1 APOD APPL1 APPL2 AQP5-AS1 AR AREG ARF4 ARHGEF28 ARHGEF7 ARID4A ARID4B ARID5B ARK2C ARNT ARRB2 ARTN ASPN ATF2 …
UBE2D3	GO:0045184	ESTABLISHMENT OF PROTEIN LOCALIZATION	AAAS AACS AAGAB ABAT ABCA1 ABCA12 ABCB9 ABCC8 ABCG1 ABLIM3 ABRA ACAP1 ACD ACHE ACSL3 ACSL4 ACTN4 ACVR1C ACVR2B ADAM11 ADAM8 ADAM9 ADAMTS9 ADAR ADCY10 ADCY5 ADCY8 ADCYAP1 ADGRV1 ADIPOQ ADORA1 ADORA2A ADRA2A ADRA2C ADTRP AFDN AFG2B AFM AFTPH AGAP1 AGAP2 AGK AHCTF1 AHCYL1 AIFM1 AIP AKAP3 AKAP4 AKAP5 AKAP6 AKAP8 AKIRIN2 AKT1 AKT2 AKTIP ALOX5 AMN ANG ANGPT1 ANK2 ANK3 ANKLE1 ANKRD1 ANKRD10 ANKRD13C ANK…
UBE2D3	GO:0072594	ESTABLISHMENT OF PROTEIN LOCALIZATION TO ORGANELLE	ABLIM3 ABRA ACD ADAR ADCY10 AGK AIFM1 AIP AKIRIN2 AKT1 ANGPT1 ANKRD10 ANKRD6 AP3B1 AP3D1 AP3M1 AP4M1 APOD APPL1 APPL2 ARIH2 ATF2 ATG13 ATG14 ATP5IF1 BAG3 BAG4 BAG6 BAP1 BAX BBC3 BCAP31 BCL3 BCS1L BECN1 BHLHE40-AS1 BID BMP4 BNIP3L BRCA2 C11orf65 CABP1 CALM3 CBL CBLB CCT6A CD36 CD68 CDH1 CDK1 CDKN1A CDKN2A CFL1 CHCHD4 CHMP4A CHMP4B CHP1 CHP2 CLU COX18 CRY2 CSE1L CSNK2A2 CTCFL CWH43 DDIT3 DMAP1 DNAJ…
UBE2D3	GO:0009057	MACROMOLECULE CATABOLIC PROCESS	A1CF ABCA2 ABHD10 ABHD17A ABHD17B ABHD17C ACR ADAM10 ADAM8 ADAM9 ADAMTS12 ADAMTS13 ADAMTS4 ADAMTS7 ADCY10 ADGRB1 ADRA2A ADRM1 AFG1L AFG2B AFG3L2 AGAP2 AGAP3 AGBL4 AGL AGO1 AGO2 AGO3 AGO4 AGTPBP1 AKIRIN2 AKT1 ALAD ALKBH5 AMBP AMBRA1 AMER1 AMFR AMN1 ANAPC1 ANAPC10 ANAPC11 ANAPC13 ANAPC15 ANAPC16 ANAPC2 ANAPC4 ANAPC5 ANAPC7 ANG ANGEL2 ANKIB1 ANKRD9 ANKZF1 ANXA2 AOAH AP5Z1 APAF1 APC APC2 APEX1 APOB A…
UBE2D3	GO:0043632	MODIFICATION DEPENDENT MACROMOLECULE CATABOLIC PROCESS	ADRM1 AFG2B AGAP3 AGBL4 AGTPBP1 AKIRIN2 AKT1 AMBRA1 AMFR AMN1 ANAPC1 ANAPC10 ANAPC11 ANAPC13 ANAPC15 ANAPC16 ANAPC2 ANAPC4 ANAPC5 ANAPC7 ANKIB1 ANKRD9 APC APC2 APPBP2 ARAF AREL1 ARHGAP5-AS1 ARIH1 ARIH2 ARK2N ARMC5 ARMC8 ARRB1 ARRB2 ARRDC1 ASB1 ASB11 ASB2 ASB9 ASCC2 ASCC3 ATE1 ATXN3 ATXN3L AURKA AXIN1 AXIN2 BAG2 BAG5 BAG6 BAP1 BBS7 BCAP31 BFAR BIRC2 BMAL1 BTRC CACUL1 CAMLG CAV3 CBFA2T3 CBL CBLC CC…
UBE2D3	GO:0030514	NEGATIVE REGULATION OF BMP SIGNALING PATHWAY	ABL1 BAMBI BMPER CAV1 CER1 CHRD CHRDL1 CHRDL2 CRIM1 CTDSPL2 DAND5 DKK1 DLX1 ERFE FBN1 FSTL3 FZD1 GDF3 GPR155 GREM1 GREM2 HIPK2 HJV HTRA1 HTRA3 LEMD3 LRP2 MICOS10-NBL1 MIR100 MIR106A MIR125B1 MIR195 MIR199A1 MIR199B MIR20A MIR210 MIR214 MIR26A1 MIR302C MIR885 MIR93 MIR98 MTMR4 NBL1 NOG NOTCH1 PPARG PPM1A RBPMS2 SFRP1 SFRP2 SKI SKIL SKOR1 SKOR2 SMAD6 SMAD7 SMURF1 SMURF2 SORL1 SOST SOSTDC1 SPART TME…
UBE2D3	GO:0090288	NEGATIVE REGULATION OF CELLULAR RESPONSE TO GROWTH FACTOR STIMULUS	ABL1 ADAMTS12 ADGRA2 AGT AGTR2 ANGPT1 APLN ATP2B4 BAMBI BMPER CADM4 CASK CAV1 CER1 CFLAR CHRD CHRDL1 CHRDL2 CREB3L1 CRIM1 CTDSPL2 CXCL13 DAB2IP DAND5 DCN DKK1 DLX1 EMILIN1 EPN2 ERFE FBN1 FGF2 FSTL3 FUZ FZD1 GATA3 GDF3 GPC1 GPR155 GREM1 GREM2 HGS HHEX HIPK2 HJV HRG HTRA1 HTRA3 IL12A IL12B IL4 LEMD3 LRP2 MICOS10-NBL1 MIR1-1 MIR100 MIR106A MIR125B1 MIR145 MIR149 MIR15A MIR16-1 MIR18A MIR195 MIR199A1…
UBE2D3	GO:0045934	NEGATIVE REGULATION OF NUCLEOBASE CONTAINING COMPOUND METABOLIC PROCESS	A1CF AASS ABCE1 ABL1 ACD ACE2 ACIN1 ACTN3 ACTR6 ACTRT1 ACVR2B ADIPOQ AEBP1 AEBP2 AHR AICDA AJUBA ALDOB ALX1 AMDHD2 AMOT AMOTL2 ANGEL2 ANKLE1 ANKRD1 ANKRD2 ANXA4 APBB1 APBB2 APEX1 APOBEC1 APOBEC3A APOBEC3B APOBEC3C APOBEC3D APOBEC3F APOBEC3G APOBEC3H APP AR ARID4A ARID4B ARID5A ARID5B ARK2N ARX ASAH1 ASCL1 ASCL2 ASCL3 ATF2 ATF3 ATF4 ATF5 ATF7 ATF7IP ATM ATN1 ATOH8 ATP5IF1 ATP8B1 ATR ATXN1 ATXN1L A…
UBE2D3	GO:0048585	NEGATIVE REGULATION OF RESPONSE TO STIMULUS	A2M AARS1 AARS2 AATF ABCA7 ABHD17A ABHD8 ABL1 ABL2 ACAA2 ACE2 ACKR3 ACOD1 ACP4 ACP5 ACTN3 ACVR1 ADA ADAM17 ADAMTS12 ADAMTS18 ADAMTSL2 ADAR ADCYAP1R1 ADGRA2 ADGRG3 ADIPOQ ADIPOR1 ADM ADORA1 ADORA2A ADRA2A ADRB2 ADRB3 ADTRP AGT AGTR2 AHR AHSG AIDA AIF1 AIM2 AJAP1 AJUBA AKT1 AKT1S1 AKT2 AKT3 ALOX12 ALOX15 ALOX5 ALPK2 AMBP AMER1 AMER2 AMFR ANGPT1 ANGPT2 ANKRD6 ANXA1 ANXA2 ANXA4 AOAH APC APC2 APCDD1 A…
UBE2D3	GO:0051253	NEGATIVE REGULATION OF RNA METABOLIC PROCESS	A1CF AASS ACE2 ACIN1 ACTR6 ACTRT1 ACVR2B ADIPOQ AEBP1 AEBP2 AHR AICDA AJUBA ALX1 AMOT AMOTL2 ANGEL2 ANKRD1 ANKRD2 ANXA4 APBB1 APBB2 APEX1 APOBEC1 APOBEC3A APOBEC3B APOBEC3C APOBEC3D APOBEC3F APOBEC3G APOBEC3H APP AR ARID4A ARID4B ARID5A ARID5B ARK2N ARX ASAH1 ASCL1 ASCL2 ASCL3 ATF2 ATF3 ATF4 ATF5 ATF7 ATF7IP ATN1 ATOH8 ATP8B1 ATXN1 ATXN1L AURKB AXIN1 AXIN2 BACH1 BACH2 BAG4 BAHD1 BAP1 BARD1 BARX2 …
UBE2D3	GO:0023057	NEGATIVE REGULATION OF SIGNALING	AARS1 AARS2 AATF ABCA7 ABCC8 ABHD17A ABHD6 ABHD8 ABL1 ABL2 ACAA2 ACE2 ACHE ACKR3 ACOD1 ACP4 ACTN3 ACVR1 ACVR1C ADA ADAM17 ADAMTS12 ADAMTSL2 ADAR ADCY8 ADGRA2 ADGRG3 ADIPOQ ADIPOR1 ADM ADNP ADORA1 ADRA2A ADRA2C ADRB2 ADRB3 AGER AGT AGTR2 AHSG AIDA AIM2 AJUBA AKT1 AKT1S1 AKT2 AKT3 ALPK2 AMBP AMER1 AMER2 AMFR ANGPT1 ANKRD6 ANXA4 AP1AR APC APC2 APCDD1 APCDD1L APELA APLN APLNR APLP1 APOA1 APOD APOE AP…
UBE2D3	GO:0000122	NEGATIVE REGULATION OF TRANSCRIPTION BY RNA POLYMERASE II	AASS ACE2 ACVR2B AEBP1 AEBP2 AJUBA ALX1 AMOT AMOTL2 ANKRD1 ANKRD2 ANXA4 APBB1 APBB2 APP AR ARID4A ARID4B ARID5A ARID5B ARX ASCL1 ASCL2 ASCL3 ATF2 ATF3 ATF4 ATF7 ATF7IP ATN1 ATXN1 ATXN1L AURKB BACH1 BACH2 BARX2 BATF3 BCL11A BCL6 BCL6B BCOR BCORL1 BEND3 BHLHE40 BHLHE41 BIN1 BMI1 BMP2 BMP4 BMP6 BPTF BRMS1 BRMS1L BTG2 BTRC C1QBP CALR CAV1 CBFA2T2 CBFB CBX2 CBX4 CBX5 CBX6 CBX7 CBX8 CC2D1A CC2D1B CCND1…
UBE2D3	GO:0090101	NEGATIVE REGULATION OF TRANSMEMBRANE RECEPTOR PROTEIN SERINE/THREONINE KINASE SIGNALING PATHWAY	ABL1 ACVR1 ADAM17 ADAMTSL2 ARID4A ARID4B ASPN BAMBI BCL9L BMP2 BMPER BRMS1 BRMS1L CAV1 CAV2 CCN3 CD109 CDH3 CER1 CHRD CHRDL1 CHRDL2 CHST11 CIDEA CILP CRIM1 CRKL CTDSPL2 DACT2 DAND5 DKK1 DKK3 DLX1 EID2 EMILIN1 ENG ERFE FAM89B FBN1 FBN2 FKBP1A FKBP1C FST FSTL3 FZD1 GDF15 GDF3 GLG1 GPR155 GREM1 GREM2 HDAC1 HDAC2 HIPK2 HJV HSPA1A HSPA5 HTRA1 HTRA3 HTRA4 IGSF1 IL17RD ING1 ING2 INTS9 LDLRAD4 LEMD3 LRP1…
UBE2D3	GO:1904951	POSITIVE REGULATION OF ESTABLISHMENT OF PROTEIN LOCALIZATION	AACS ABAT ABCC8 ABCG1 ABLIM3 ACHE ACSL3 ACSL4 ADAM8 ADAM9 ADCY10 ADCY8 ADORA2A AKAP5 AKT2 ANG ANK3 ANKRD1 ANO1 ANP32B ANXA13 APBB1 APBB3 APOE APP ARF6 ARHGEF5 ARIH2 ASPH ATG13 ATP13A2 ATP2C1 B3GAT3 BAD BAG3 BAIAP3 BAP1 BBC3 BCAP31 BLK BMP6 BSG C1QTNF12 C1QTNF3 C2CD2L C2CD5 CAMK1 CAPN10 CASR CCT6A CD2AP CD33 CD38 CD81 CDH1 CDK1 CDK5 CDK5R1 CEMIP CENPJ CEP120 CEP131 CEP135 CEP290 CEP295 CFTR CHP1 C…
UBE2D3	GO:1903749	POSITIVE REGULATION OF ESTABLISHMENT OF PROTEIN LOCALIZATION TO MITOCHONDRION	ABLIM3 ADCY10 ARIH2 ATG13 BAP1 BBC3 CSNK2A2 FBXW7 FZD5 GSK3A GZMB HPS4 HSPA1L HTRA2 HUWE1 LEPROT MAPK8 MICALL2 NMT1 NPEPPS PINK1 PRKAA1 RAC2 RHOU RNF31 SAE1 SH3GLB1 SREBF2 TOMM7 TOMM70 UBE2D3 UBE2J2 UBE2L3 UBL4B UBL5 USP36 VPS11
UBE2D3	GO:1903829	POSITIVE REGULATION OF PROTEIN LOCALIZATION	AACS ABAT ABCA12 ABCA7 ABCC8 ABCG1 ABHD17A ABHD17B ABHD17C ABLIM3 ACHE ACSL3 ACSL4 ADAM8 ADAM9 ADCY10 ADCY8 ADORA2A AGR2 AKAP5 AKT1 AKT2 AMOTL2 ANG ANK3 ANKRD1 ANO1 ANP32B ANXA13 AP2B1 APBB1 APBB3 APC APOE APP ARF6 ARHGEF16 ARHGEF5 ARIH2 ASPH ATG13 ATP13A2 ATP2B4 ATP2C1 B3GAT3 BAD BAG3 BAIAP3 BAP1 BBC3 BCAP31 BICD1 BLK BMP4 BMP6 BSG C1QTNF12 C1QTNF3 C2CD2L C2CD5 CACNB4 CACNG2 CAMK1 CAPN10 CARD10 …
UBE2D3	GO:0043687	POST TRANSLATIONAL PROTEIN MODIFICATION	ABCA2 ABCB11 ABL1 ABRAXAS2 ADGRB1 AGBL1 AGBL4 AGBL5 AGTPBP1 AIMP2 AKT1 AKTIP AMBRA1 AMER1 AMFR ANAPC1 ANAPC10 ANAPC11 ANAPC13 ANAPC15 ANAPC16 ANAPC2 ANAPC4 ANAPC5 ANAPC7 ANGPT1 ANKIB1 ANKRD9 APPBP2 AREL1 ARIH1 ARIH2 ARK2C ARNT ARRB1 ARRB2 ARRDC1 ARRDC3 ARRDC4 ASB1 ASB10 ASB11 ASB12 ASB13 ASB14 ASB15 ASB16 ASB17 ASB18 ASB2 ASB3 ASB4 ASB5 ASB6 ASB7 ASB8 ASB9 ATG10 ATG16L1 ATG3 ATG5 ATG7 ATXN3 ATXN3…
UBE2D3	GO:0010498	PROTEASOMAL PROTEIN CATABOLIC PROCESS	ADRM1 AFG2B AGAP3 AKIRIN2 AKT1 ALAD AMBRA1 AMFR AMN1 ANAPC1 ANAPC10 ANAPC11 ANAPC13 ANAPC15 ANAPC16 ANAPC2 ANAPC4 ANAPC5 ANAPC7 ANKRD9 ANKZF1 APC APC2 APOE APPBP2 AQP11 ARAF ARHGAP5-AS1 ARIH2 ARMC5 ARMC8 ARRB1 ARRB2 ASB1 ASB11 ASB2 ASB9 ASCC2 ASCC3 ATE1 ATF6 ATXN3 ATXN3L AUP1 AURKA AXIN1 AXIN2 BAG2 BAG5 BAG6 BBS7 BCAP31 BFAR BIRC2 BMAL1 BRINP1 BRSK2 BTRC CALR CALR3 CAMLG CANX CAV1 CBFA2T3 CCAR2 C…
UBE2D3	GO:0043161	PROTEASOME MEDIATED UBIQUITIN DEPENDENT PROTEIN CATABOLIC PROCESS	ADRM1 AFG2B AGAP3 AKIRIN2 AKT1 AMBRA1 AMN1 ANAPC1 ANAPC10 ANAPC11 ANAPC13 ANAPC15 ANAPC16 ANAPC2 ANAPC4 ANAPC5 ANAPC7 ANKRD9 APC APC2 APPBP2 ARAF ARHGAP5-AS1 ARIH2 ARMC5 ARMC8 ARRB1 ARRB2 ASB1 ASB11 ASB2 ASB9 ASCC2 ASCC3 ATXN3 ATXN3L AURKA AXIN1 AXIN2 BAG2 BAG5 BAG6 BBS7 BFAR BIRC2 BMAL1 BTRC CAMLG CBFA2T3 CCAR2 CCIN CCNF CDC16 CDC20 CDC20B CDC23 CDC26 CDC27 CDC34 CDK2 CEBPA CHFR CLOCK CLU COMMD1…
UBE2D3	GO:0051865	PROTEIN AUTOUBIQUITINATION	AMFR ASB4 BFAR BRCA1 CBL CNOT4 CUL3 DDB2 DTX3L ERCC8 ITCH KLHL24 LRRK2 LRSAM1 LTN1 MARCHF5 MARCHF7 MDM2 MTA1 NFX1 OBI1 PRKN RAD18 RAG1 RBX1 RCHY1 RNF10 RNF11 RNF112 RNF115 RNF122 RNF13 RNF133 RNF141 RNF146 RNF181 RNF183 RNF185 RNF186 RNF187 RNF19B RNF208 RNF213 RNF220 RNF4 RNF41 RNF8 RNFT1 SASH1 SH3RF1 SH3RF2 SH3RF3 STUB1 TAF1 TRAF2 TRAF6 TRIM11 TRIM13 TRIM17 TRIM21 TRIM37 TRIM52 TRIM58 TRIM68 TR…
UBE2D3	GO:0030163	PROTEIN CATABOLIC PROCESS	ABCA2 ABHD10 ABHD17A ABHD17B ABHD17C ACR ADAM10 ADAM8 ADAM9 ADAMTS12 ADAMTS13 ADAMTS4 ADAMTS7 ADGRB1 ADRA2A ADRM1 AFG1L AFG2B AFG3L2 AGAP2 AGAP3 AGBL4 AGTPBP1 AKIRIN2 AKT1 ALAD AMBP AMBRA1 AMER1 AMFR AMN1 ANAPC1 ANAPC10 ANAPC11 ANAPC13 ANAPC15 ANAPC16 ANAPC2 ANAPC4 ANAPC5 ANAPC7 ANKIB1 ANKRD9 ANKZF1 ANXA2 AP5Z1 APC APC2 APOB APOC2 APOE APP APPBP2 AQP11 ARAF AREL1 ARHGAP5-AS1 ARIH1 ARIH2 ARK2C ARK…
UBE2D3	GO:0070979	PROTEIN K11 LINKED UBIQUITINATION	ANAPC1 ANAPC10 ANAPC11 ANAPC13 ANAPC15 ANAPC16 ANAPC2 ANAPC4 ANAPC5 ANAPC7 AREL1 ASB11 CDC16 CDC23 CDC26 CDC27 CUL5 FZR1 PRKN RNF115 RNF26 RNF4 RNF7 TRIM26 UBE2A UBE2B UBE2C UBE2D3 UBE2D4 UBE2E2 UBE2E3 UBE2H UBE2L3 UBE2L5 UBE2S UBE2T UBE2W UBR4 UBR5
UBE2D3	GO:0070936	PROTEIN K48 LINKED UBIQUITINATION	AMFR ANAPC1 ANAPC10 ANAPC11 ANAPC13 ANAPC15 ANAPC16 ANAPC2 ANAPC4 ANAPC5 ANAPC7 ARIH2 BFAR BIRC2 BTRC CDC16 CDC23 CDC26 CDC27 CDC34 CUL1 CUL3 DTX3L DTX4 FBXO38 FBXO45 FBXO7 FBXO9 GABARAP HACE1 HUWE1 IFI27 ITCH KBTBD2 KBTBD6 KBTBD7 KCMF1 KLHL3 MARCHF5 MARCHF6 MYCBP2 NEDD4L NMI NT5C2 PELI1 PPIA PRKN RBX1 RFFL RNF115 RNF126 RNF146 RNF152 RNF170 RNF187 RNF216 RNF34 RNF4 RNF5 RNF6 RNF8 SKP1 SKP2 SPSB3…
UBE2D3	GO:0085020	PROTEIN K6 LINKED UBIQUITINATION	BARD1 BRCA1 PRKN RNF14 RNF144A RNF25 RNF4 RNF6 RNF8 TRIM21 UBE2D3 UBE2D4 UBE2J2 UBE2S UBE2T WDR24
UBE2D3	GO:0070585	PROTEIN LOCALIZATION TO MITOCHONDRION	ABLIM3 ADCY10 AGK AIFM1 AIP AKT1 AP3B1 ARIH2 ATG13 ATP5IF1 BAG3 BAG4 BAP1 BAX BBC3 BCAP31 BCS1L BID BNIP3L C11orf65 CALM3 CDKN2A CHCHD4 COX18 CSNK2A2 DDIT3 DNAJA1 DNAJC15 DNAJC19 DNLZ DNM1L EIF2AK1 FBXO7 FBXW7 FIS1 FKBP8 FZD5 GDAP1 GFER GRPEL1 GRPEL2 GSK3A GZMB HAX1 HK1 HK2 HPS4 HSP90AA1 HSPA1L HSPA4 HSPD1 HTRA2 HUWE1 IMMP1L IMMP2L ISG15 LEPROT LMAN1 LRRK2 MAIP1 MAPK8 MAPT MARCHF5 MAVS MFF MFN2 M…
UBE2D3	GO:0033365	PROTEIN LOCALIZATION TO ORGANELLE	ABCA7 ABHD17A ABHD17B ABHD17C ABL1 ABLIM3 ABRA ACD ADAM10 ADAR ADCY10 AGK AIFM1 AIP AKAP11 AKIRIN2 AKT1 ANGPT1 ANK2 ANKRD10 ANKRD13A ANKRD13C ANKRD6 AP3B1 AP3D1 AP3M1 AP4M1 APC APLF APOD APP APPL1 APPL2 ARF4 ARF6 ARFRP1 ARIH2 ARL1 ARL13A ARL13B ARL2 ARL2BP ARL3 ARL5A ARL5B ARL5C ARL6 ARL8B ASAP1 ATF2 ATG13 ATG14 ATG9A ATP13A2 ATP5IF1 ATP6V1D ATR ATRX AUP1 AURKA AURKB BAG3 BAG4 BAG6 BAP1 BARD1 BAX…
UBE2D3	GO:0032446	PROTEIN MODIFICATION BY SMALL PROTEIN CONJUGATION	ABCB11 ABL1 ADGRB1 AIMP2 AKT1 AKTIP AMBRA1 AMER1 AMFR ANAPC1 ANAPC10 ANAPC11 ANAPC13 ANAPC15 ANAPC16 ANAPC2 ANAPC4 ANAPC5 ANAPC7 ANGPT1 ANKIB1 ANKRD9 APPBP2 AREL1 ARIH1 ARIH2 ARK2C ARNT ARRB1 ARRB2 ARRDC1 ARRDC3 ARRDC4 ASB1 ASB10 ASB11 ASB12 ASB13 ASB14 ASB15 ASB16 ASB17 ASB18 ASB2 ASB3 ASB4 ASB5 ASB6 ASB7 ASB8 ASB9 ATG10 ATG3 ATG5 ATG7 AXIN1 BAG2 BAG5 BARD1 BCL10 BCL11A BCL2 BEX1 BEX2 BEX3 BEX4 …
UBE2D3	GO:0006513	PROTEIN MONOUBIQUITINATION	BIRC2 CBL CUL1 CUL3 DTL FANCL FANCM FBXL2 HUWE1 ITCH KBTBD8 KLHL12 KLHL22 MARCHF7 MGRN1 MSL2 NEDD4 NEDD4L NEURL1 OBI1 PDCD6 PEF1 PEX12 PEX2 PRKN RAD18 RBX1 RNF10 RNF126 RNF152 RNF220 SKP1 STUB1 TOPORS TRIM21 TRIM25 TRIM37 TRIM41 TRIM56 UBB UBE2D3 UBE2E1 UBE2E2 UBE2E3 UBE2N UBE2O UBE2R2 UBE2T UBE2W UBE3D UBE4B WDR48 ZC4H2 ZNF598
UBE2D3	GO:0000209	PROTEIN POLYUBIQUITINATION	AKTIP AMBRA1 AMFR ANAPC1 ANAPC10 ANAPC11 ANAPC13 ANAPC15 ANAPC16 ANAPC2 ANAPC4 ANAPC5 ANAPC7 AREL1 ARIH2 ARK2C ARRDC4 ASB11 AXIN1 BARD1 BCL2 BFAR BIRC2 BLMH BRCA1 BTRC C10orf90 CBFB CBL CDC16 CDC23 CDC26 CDC27 CDC34 CDKN2A CEP63 CHFR CTNNB1 CUL1 CUL3 CUL4B CUL5 DAW1 DCAF15 DDA1 DDB2 DDX3X DTL DTX3L DTX4 DZIP3 ERCC8 FBXL17 FBXL7 FBXO22 FBXO28 FBXO38 FBXO4 FBXO45 FBXO7 FBXO9 FBXW11 FOXF2 FZR1 GABAR…
UBE2D3	GO:0006605	PROTEIN TARGETING	ABLIM3 ADCY10 ADORA1 AGK AIFM1 AIP AKAP6 AKT2 ANK3 ANKRD10 ANKRD13C ANKRD6 AP1M2 AP1S3 AP3B1 AP3D1 AP3M1 AP4B1 AP4E1 AP4M1 AP4S1 AQP11 ARIH2 ARL6 ARL6IP1 ATG13 ATG14 ATG3 ATP5IF1 BAG3 BAG4 BAG6 BAP1 BCAP31 BECN1 BHLHE40-AS1 BID BLOC1S6 BNIP3L C11orf65 C2CD5 CACNG2 CACNG3 CDC37 CDK5 CDK5R1 CDKN2A CEMIP CHCHD4 CHM CHMP4A CHMP4B CHP1 CIB1 CLU CSNK2A2 CWH43 DMTN DNAJC15 DNAJC19 DNLZ EDEM1 ENSG0000028…
UBE2D3	GO:0006626	PROTEIN TARGETING TO MITOCHONDRION	ABLIM3 ADCY10 AGK AIFM1 AIP ARIH2 ATG13 ATP5IF1 BAG3 BAG4 BAP1 BCAP31 BID BNIP3L C11orf65 CDKN2A CHCHD4 CSNK2A2 DNAJC15 DNAJC19 DNLZ FBXO7 FBXW7 FIS1 FZD5 GDAP1 GFER GRPEL1 GRPEL2 GSK3A HAX1 HPS4 HSP90AA1 HSPA1L HSPA4 HSPD1 HTRA2 HUWE1 IMMP1L IMMP2L LEPROT LMAN1 LRRK2 MFF MFN2 MGARP MICALL2 MIPEP MTCH1 MTCH2 MTERF4 MTX1 MTX2 NDUFA13 NPEPPS PAM16 PARL PIN1 PINK1 PITRM1 PMPCA PMPCB PRKAA1 PRKN RAC2…
UBE2D3	GO:0006508	PROTEOLYSIS	A2ML1 ACAN ACE ACE2 ACP4 ACR ACTMAP ADAM10 ADAM11 ADAM12 ADAM15 ADAM17 ADAM18 ADAM19 ADAM2 ADAM20 ADAM21 ADAM22 ADAM23 ADAM28 ADAM29 ADAM30 ADAM32 ADAM33 ADAM7 ADAM8 ADAM9 ADAMDEC1 ADAMTS1 ADAMTS10 ADAMTS12 ADAMTS13 ADAMTS14 ADAMTS15 ADAMTS16 ADAMTS17 ADAMTS18 ADAMTS19 ADAMTS2 ADAMTS20 ADAMTS3 ADAMTS4 ADAMTS5 ADAMTS6 ADAMTS7 ADAMTS8 ADAMTS9 ADGB ADGRV1 ADRA2A ADRM1 AEBP1 AFG1L AFG2B AFG3L2 AGA AG…
UBE2D3	GO:0051603	PROTEOLYSIS INVOLVED IN PROTEIN CATABOLIC PROCESS	ACR ADAMTS12 ADAMTS7 ADRM1 AFG1L AFG2B AFG3L2 AGAP3 AGBL4 AGTPBP1 AKIRIN2 AKT1 ALAD AMBRA1 AMFR AMN1 ANAPC1 ANAPC10 ANAPC11 ANAPC13 ANAPC15 ANAPC16 ANAPC2 ANAPC4 ANAPC5 ANAPC7 ANKIB1 ANKRD9 ANKZF1 APC APC2 APOE APPBP2 AQP11 ARAF AREL1 ARHGAP5-AS1 ARIH1 ARIH2 ARK2N ARMC5 ARMC8 ARRB1 ARRB2 ARRDC1 ASB1 ASB11 ASB2 ASB9 ASCC2 ASCC3 ATE1 ATF6 ATP5IF1 ATXN3 ATXN3L AUP1 AURKA AXIN1 AXIN2 BAG2 BAG5 BAG6 B…
UBE2D3	GO:0030510	REGULATION OF BMP SIGNALING PATHWAY	ABL1 ACVRL1 ARK2C BAMBI BMP4 BMPER CAV1 CCN1 CDH5 CER1 CHRD CHRDL1 CHRDL2 CRB2 CRIM1 CTDSPL2 DAND5 DKK1 DLX1 ELAPOR2 ENG ERFE FBN1 FBXL15 FKBP8 FOXD1 FST FSTL1 FSTL3 FSTL4 FSTL5 FZD1 GATA4 GDF2 GDF3 GDF5 GPC3 GPR155 GREM1 GREM2 HES1 HES5 HIPK2 HJV HOXA13 HTRA1 HTRA3 ILK ITGA3 KCP KDR LEMD3 LRP2 MICOS10-NBL1 MIR100 MIR106A MIR125B1 MIR140 MIR195 MIR199A1 MIR199B MIR20A MIR210 MIR214 MIR26A1 MIR302…
UBE2D3	GO:0060341	REGULATION OF CELLULAR LOCALIZATION	AAAS AACS AAK1 ABAT ABCA12 ABCA2 ABCA7 ABCC8 ABCG1 ABHD17A ABHD17B ABHD17C ABI3 ABLIM3 ACD ACHE ACSL3 ACSL4 ACTB ACTN2 ACVR1C ADAM10 ADAM8 ADAM9 ADCY10 ADCY5 ADCY8 ADCYAP1 ADCYAP1R1 ADIPOQ ADORA2A ADRA2A ADRA2C ADTRP AFDN AGR2 AKAP5 AKAP8L AKT1 AKT2 ALKBH5 ALOX5 AMOTL2 ANG ANGPT1 ANK3 ANKRD1 ANKRD13A ANO1 ANP32B ANXA13 ANXA2 ANXA2P2 AP2B1 AP2M1 APBB1 APBB3 APC APOD APOE APP APPL1 AR ARF6 ARFIP1 A…
UBE2D3	GO:0090287	REGULATION OF CELLULAR RESPONSE TO GROWTH FACTOR STIMULUS	ABL1 ACVRL1 ADAM17 ADAMTS12 ADAMTS3 ADAMTSL2 ADGRA2 ADGRG1 ADISSP AGT AGTR2 ANGPT1 APLN ARID4A ARID4B ARK2C ARNT ASPN ATP2B4 AXIN1 BAMBI BCL9 BCL9L BMP2 BMP4 BMPER BRMS1 BRMS1L CADM4 CASK CAV1 CAV2 CAV3 CCBE1 CCN1 CD109 CD63 CDH3 CDH5 CDKN1C CDKN2B CER1 CFLAR CHRD CHRDL1 CHRDL2 CHST11 CIDEA CILP CITED1 CITED2 CRB2 CREB3L1 CREBBP CRIM1 CTDSPL2 CTNNB1 CXCL13 CYFIP1 CYFIP2 DAB2IP DAND5 DCN DKK1 DKK3…
UBE2D3	GO:0070201	REGULATION OF ESTABLISHMENT OF PROTEIN LOCALIZATION	AACS ABAT ABCA12 ABCC8 ABCG1 ABLIM3 ACD ACHE ACSL3 ACSL4 ACVR1C ADAM8 ADAM9 ADCY10 ADCY5 ADCY8 ADIPOQ ADORA2A ADRA2A ADRA2C ADTRP AKAP5 AKT2 ALOX5 ANG ANGPT1 ANK3 ANKRD1 ANO1 ANP32B ANXA13 APBB1 APBB3 APOD APOE APP ARF6 ARFIP1 ARHGAP44 ARHGEF5 ARIH2 ASPH ATG13 ATP13A2 ATP2C1 ATP5IF1 B3GAT3 BAD BAG3 BAG4 BAIAP3 BAP1 BARD1 BBC3 BCAP31 BLK BMAL1 BMP4 BMP6 BMP8A BNIP3L BRSK2 BSG C11orf65 C1QTNF12 C1Q…
UBE2D3	GO:1903747	REGULATION OF ESTABLISHMENT OF PROTEIN LOCALIZATION TO MITOCHONDRION	ABLIM3 ADCY10 ARIH2 ATG13 ATP5IF1 BAG3 BAG4 BAP1 BBC3 BNIP3L C11orf65 CDKN2A CSNK2A2 DNAJA1 FBXW7 FZD5 GSK3A GZMB HAX1 HPS4 HSPA1L HTRA2 HUWE1 LEPROT LMAN1 LRRK2 MAPK8 MAPT MICALL2 NMT1 NPEPPS PARL PINK1 PRKAA1 PRKN RAC2 RHOU RNF31 SAE1 SH3GLB1 SIAH3 SREBF1 SREBF2 TOMM7 TOMM70 UBE2D3 UBE2J2 UBE2L3 UBL4B UBL5 USP36 VPS11
UBE2D3	GO:1903533	REGULATION OF PROTEIN TARGETING	ABLIM3 ADCY10 AKT2 ANK3 ARIH2 ATG13 ATP5IF1 BAG3 BAG4 BAP1 BNIP3L C11orf65 C2CD5 CDK5 CDK5R1 CDKN2A CEMIP CHP1 CIB1 CSNK2A2 DMTN ERBB2 FBXW7 FYN FZD5 GDI1 GSK3A HAX1 HPCA HPS4 HRAS HSPA1L HTRA2 HUWE1 INPP5K ITGAM ITGB1BP1 ITGB2 KCNB1 KCNE1 LEPROT LMAN1 LRRK2 MICALL2 MIEF1 MIEF2 MTCL1 MYO1C NPEPPS PAK1 PARL PDZK1 PINK1 PRKAA1 PRKN PRNP RAC2 RHOU RNF31 SAE1 SH3GLB1 SIAH3 SLC1A1 SLC51B SREBF1 SREBF2…
UBE2D3	GO:0090092	REGULATION OF TRANSMEMBRANE RECEPTOR PROTEIN SERINE/THREONINE KINASE SIGNALING PATHWAY	ABL1 ACVR1 ACVR1B ACVR2A ACVR2B ACVRL1 ADAM17 ADAMTSL2 ADISSP AMH ARID4A ARID4B ARK2C ASPN ATOH8 AXIN1 BAMBI BCL9 BCL9L BMP10 BMP2 BMP4 BMP5 BMP6 BMP7 BMPER BMPR1A BMPR2 BRMS1 BRMS1L CAV1 CAV2 CAV3 CCN1 CCN3 CD109 CDH3 CDH5 CDKN1C CDKN2B CER1 CHRD CHRDL1 CHRDL2 CHST11 CIDEA CILP CITED1 CITED2 CRB2 CREBBP CRIM1 CRKL CSNK2B CTDSPL2 DAB2 DACT1 DACT2 DAND5 DKK1 DKK3 DLX1 DMRT1 EID2 ELAPOR2 EMILIN1 EN…
UBE2D3	GO:0071772	RESPONSE TO BMP	ABL1 ACVR1 ACVR2A ACVR2B ACVRL1 ADAMTS12 ADAMTS7 AMHR2 ARK2C ATF2 BAMBI BMP10 BMP2 BMP4 BMP5 BMP6 BMP7 BMPER BMPR1A BMPR1B BMPR2 CAV1 CCN1 CDH5 CER1 CHRD CHRDL1 CHRDL2 COL2A1 COMP CRB2 CRIM1 CTDSPL2 DAND5 DDX5 DKK1 DLX1 DLX3 DLX5 DSG4 EGR1 ELAPOR2 ENG ERFE ETV2 EXT1 FAM83G FBN1 FBXL15 FKBP8 FOXD1 FST FSTL1 FSTL3 FSTL4 FSTL5 FZD1 GATA3 GATA4 GATA5 GATA6 GDF2 GDF3 GDF5 GDF6 GDF7 GPC3 GPR155 GREM1 G…
UBE2D3	GO:0009719	RESPONSE TO ENDOGENOUS STIMULUS	AANAT ABCA1 ABCA2 ABCA3 ABCB1 ABCC8 ABCC9 ABHD2 ABL1 ACACA ACAP2 ACAT1 ACE ACOD1 ACR ACSBG1 ACSL1 ACTA2 ACTN2 ACTN4 ACVR1 ACVR1B ACVR1C ACVR2A ACVR2B ACVRL1 ADAM17 ADAM9 ADAMTS12 ADAMTS3 ADAMTS7 ADAMTSL2 ADCY6 ADCY8 ADGRA2 ADGRG1 ADIPOQ ADIPOR1 ADIPOR2 ADISSP ADRA1A ADRA2A ADTRP AGL AGRP AGT AGTR1 AGTR2 AGTRAP AHCYL1 AHSG AIFM1 AKAP8 AKR1C1 AKR1C2 AKR1C3 AKR1C4 AKT1 AKT1S1 AKT2 ALAD ALAS1 ALDH1A2…
UBE2D3	GO:0070848	RESPONSE TO GROWTH FACTOR	ABL1 ACAP2 ACTA2 ACVR1 ACVR1B ACVR1C ACVR2A ACVR2B ACVRL1 ADAM17 ADAM9 ADAMTS12 ADAMTS3 ADAMTS7 ADAMTSL2 ADGRA2 ADGRG1 ADISSP AGT AGTR2 AKT1 AKT1S1 AMHR2 ANGPT1 ANGPT2 ANKRD1 ANXA1 APAF1 APLN APOA1 APP APPL1 APPL2 ARF6 ARID4A ARID4B ARK2C ARNT ARPC3 ARRB2 ASCL1 ASPN ATF2 ATP2B4 AXIN1 BAG4 BAIAP2 BAMBI BCAR1 BCL9 BCL9L BDNF BECN1 BGLAP BLOC1S6 BMP10 BMP2 BMP4 BMP5 BMP6 BMP7 BMPER BMPR1A BMPR1B BMP…
BCL10	GO:0002253	ACTIVATION OF IMMUNE RESPONSE	A2M AARS2 ABHD17A ABHD8 ABL1 ACOD1 ADA AIM2 AKT1 ALPK1 ANKRD17 AP3B1 APP APPL1 APPL2 ARRB2 ATAT1 AURKB BAG6 BANF1 BANK1 BAX BCAR1 BCL10 BCL2 BECN1 BIRC2 BIRC3 BLK BLNK BMX BPIFB1 BRAF BRCC3 BTK BTN1A1 BTN2A1 BTN2A2 BTN2A3P BTN3A1 BTN3A2 BTN3A3 BTNL10P BTNL2 BTNL3 BTNL8 BTNL9 BTRC C1QA C1QB C1QBP C1QC C1R C1RL C1S C2 C3 C3AR1 C4A C4B C4BPA C4BPB C5 C5AR1 C5AR2 C6 C7 C8A C8B C8G C9 CACNB3 CACNB4 CA…
BCL10	GO:0002218	ACTIVATION OF INNATE IMMUNE RESPONSE	AARS2 ABHD17A ABHD8 ACOD1 AIM2 AKT1 ALPK1 ANKRD17 AP3B1 APP APPL1 APPL2 ARRB2 ATAT1 AURKB BANF1 BCL10 BECN1 BIRC2 BIRC3 BPIFB1 BRCC3 BTK C1QBP CACTIN CARD8 CASP1 CASP6 CAV1 CCDC134 CD14 CD274 CD300A CD300LF CD36 CGAS CHUK CLEC4E CLEC6A CLEC7A CLPB COLEC10 COLEC11 COLEC12 CPTP CREBBP CSNK1A1 CTSS CYBA CYLD DAB2IP DDX3X DDX41 DDX60 DHX33 DHX58 ECSIT EIF2AK2 ELP6 EP300 EPG5 ERBIN ESR1 F2RL1 FBXL2 FC…
BCL10	GO:0002250	ADAPTIVE IMMUNE RESPONSE	ADA ADAM17 ADCY7 ADGRE1 AGER AHR AICDA AIRE AKIRIN2 ALCAM ALOX15 ANXA1 APLF ARG1 ARG2 ARID5A ASCL2 ATAD5 AZGP1 B2M BACH2 BATF BCL10 BCL3 BCL6 BMX BRD2 BRD4 BTK BTLA BTN3A1 BTN3A2 BTN3A3 BTNL8 C17orf99 C1QA C1QB C1QBP C1QC C1R C1RL C1S C2 C3 C4A C4B C4BPA C4BPB C5 C6 C7 C8A C8B C8G C9 CADM1 CAMK4 CARD9 CCL19 CCR2 CCR6 CD160 CD19 CD1A CD1B CD1C CD1D CD1E CD209 CD226 CD244 CD247 CD27 CD274 CD28 CD3D…
BCL10	GO:0002460	ADAPTIVE IMMUNE RESPONSE BASED ON SOMATIC RECOMBINATION OF IMMUNE RECEPTORS BUILT FROM IMMUNOGLOBULIN SUPERFAMILY DOMAINS	ADA ADAM17 AGER AHR AICDA AIRE ANXA1 APLF ARG1 ARID5A ASCL2 ATAD5 AZGP1 B2M BACH2 BATF BCL10 BCL3 BCL6 BRD2 BRD4 BTK BTN3A2 BTN3A3 C17orf99 C1QA C1QB C1QBP C1QC C1R C1RL C1S C2 C3 C4A C4B C4BPA C4BPB C5 C6 C7 C8A C8B C8G C9 CADM1 CARD9 CCL19 CCR2 CCR6 CD19 CD1A CD1B CD1C CD1D CD1E CD226 CD27 CD274 CD28 CD4 CD40 CD40LG CD46 CD55 CD69 CD7 CD70 CD74 CD80 CD81 CD8A CEACAM1 CFI CLC CLCF1 CLEC4G CLEC6A…
BCL10	GO:0048646	ANATOMICAL STRUCTURE FORMATION INVOLVED IN MORPHOGENESIS	AAMP ABCA2 ABCC8 ABI1 ABL1 ACKR3 ACRBP ACTA1 ACTC1 ACTG1 ACTL6A ACTL7A ACTL9 ACTN1 ACTN2 ACVR1 ACVR2B ACVRL1 ADA ADAM12 ADAM15 ADAM17 ADAM8 ADAM9 ADAMTS1 ADAMTS15 ADAMTS5 ADAMTS9 ADGRA2 ADGRB1 ADGRB2 ADGRB3 ADGRG1 ADGRG6 ADIPOR2 ADM ADM2 ADPRHL1 ADTRP AGFG1 AGFG2 AGGF1 AGO1 AGO2 AGTPBP1 AGTR1 AHDC1 AHI1 AIMP1 AKAP13 AKT1 AKT3 ALDH1A3 ALOX5 ALX1 AMELX AMELY AMOT AMOTL1 AMOTL2 AMTN ANG ANGPT1 ANGPT…
BCL10	GO:0061760	ANTIFUNGAL INNATE IMMUNE RESPONSE	BCL10 CARD9 CLEC4A CLEC4C CLEC4D CLEC4E CLEC6A CLEC7A CX3CR1 DEFB106A DEFB106B DEFB114 DEFB119 DEFB136 DEFB4A FAM3A PLA2G5 PLCG2 RARRES2 RNASE8 SPI1 TRIM62 USP15
BCL10	GO:0050851	ANTIGEN RECEPTOR MEDIATED SIGNALING PATHWAY	ABL1 ADA BANK1 BAX BCAR1 BCL10 BCL2 BLK BLNK BMX BRAF BTK BTN1A1 BTN2A1 BTN2A2 BTN2A3P BTN3A1 BTN3A2 BTN3A3 BTNL10P BTNL2 BTNL3 BTNL8 BTNL9 BTRC CACNB3 CACNB4 CARD11 CBLB CCR7 CD160 CD19 CD22 CD226 CD247 CD276 CD28 CD2AP CD300A CD38 CD3D CD3E CD3G CD72 CD79A CD79B CD81 CD8A CD8B CEACAM1 CMTM3 CRKL CSK CTLA4 CYLD DENND1B DGKZ DUSP22 DUSP3 EIF2B1 EIF2B2 EIF2B3 EIF2B4 EIF2B5 ELF1 ERMAP EZR FCGR2B FC…
BCL10	GO:0006915	APOPTOTIC PROCESS	AAMDC AARS1 AATF AATK ABCC9 ABL1 ACAA2 ACER2 ACIN1 ACKR3 ACSL5 ACTB ACTC1 ACTL6A ACTN1 ACTN2 ACTN3 ACTN4 ACVR1 ACVR1B ACVR1C ADA ADAM15 ADAM17 ADAM8 ADAMTS20 ADAMTSL4 ADAR ADARB1 ADCY10 ADIPOQ ADNP ADORA1 ADORA2A ADRA1A AEN AFP AGAP2 AGO4 AGT AGTR2 AHCYL1 AHI1 AHR AIFM1 AIFM2 AIFM3 AIMP1 AIMP2 AIPL1 AKAP1 AKAP12 AKR1A1 AKR1B1 AKR1C3 AKT1 AKT1S1 AKT2 AKTIP ALDH1A2 ALDH1A3 ALK ALKBH1 ALOX12 ALOX15B…
BCL10	GO:0097190	APOPTOTIC SIGNALING PATHWAY	AATF ABL1 ACAA2 ACKR3 ACSL5 ACVR1 ACVR1B ACVR1C ADCY10 ADORA1 ADORA2A AEN AGT AGTR2 AIFM1 AKT1 ANXA6 APAF1 APP AR ARHGEF2 ARL6IP5 ARMC10 ASAH2 ATAD5 ATF2 ATF3 ATF4 ATM ATP2A1 ATP2A3 ATP5IF1 ATP7A BAD BAG3 BAG5 BAG6 BAK1 BAX BBC3 BBLN BCAP31 BCL10 BCL2 BCL2A1 BCL2L1 BCL2L10 BCL2L11 BCL2L12 BCL2L14 BCL2L2 BCL3 BCLAF1 BDKRB2 BDNF BECN1 BEX3 BID BIK BIRC6 BLOC1S2 BMF BMI1 BMP4 BMP5 BMPR1B BNIP3 BNIP3…
BCL10	GO:0001783	B CELL APOPTOTIC PROCESS	ADA AURKB BAK1 BAX BCL10 BCL2 BCL6 BTK CD74 CRKL FNIP1 FOXP1 HSH2D IL10 IL2 IRS2 LYN MIF MIR17HG MYC NFKBIZ NOC2L ORMDL3 PDCD1 PKN1 SLC39A10 TNFRSF21 TRAF3IP2
BCL10	GO:0001782	B CELL HOMEOSTASIS	ABL1 ADA BAK1 BAX BBIP1 BBS4 BCL10 BCL2 BCL2L11 CAMLG CASP3 CD74 DOCK10 DOCK11 FOXP3 GAPT HIF1A IKBKG IL7R LYN MEF2C MIF MIR17HG NCKAP1L PKN1 PPP2R3C RC3H1 RC3H2 SASH3 SH2B2 SOS1 SOS2 SPNS2 TNFAIP3 TNFRSF13B TNFSF13B TRAF3IP2
BCL10	GO:0019724	B CELL MEDIATED IMMUNITY	AICDA APLF ATAD5 BATF BCL10 BCL3 BCL6 BTK C17orf99 C1QA C1QB C1QBP C1QC C1R C1RL C1S C2 C3 C4A C4B C4BPA C4BPB C5 C6 C7 C8A C8B C8G C9 CARD9 CCR6 CD19 CD226 CD27 CD28 CD40 CD40LG CD46 CD55 CD70 CD74 CD81 CFI CLCF1 CLU CR1 CR1L CR2 CSF2RB ERCC1 EXO1 EXOSC3 EXOSC6 FCER1A FCER1G FCER2 FCGR1A FCGR1BP FCGR2A FCGR2B FCGR2C FCGR3A FCGR3B FCMR FCRLB FOXJ1 FOXP3 HLA-E HLA-G HMCES HPX HSPD1 IGHA1 IGHA2 IGH…
BCL10	GO:0044419	BIOLOGICAL PROCESS INVOLVED IN INTERSPECIES INTERACTION BETWEEN ORGANISMS	A2M AARS2 ABCA1 ABCB1 ABCC8 ABCC9 ABCD2 ABCF3 ABHD17A ABHD8 ABL1 ACE2 ACOD1 ACP5 ACTA2 ACTG1 ACTR2 ACTR3 ADAM15 ADAM17 ADAM8 ADAM9 ADAMTS13 ADAMTS4 ADAMTS5 ADAMTS9 ADAR ADARB1 ADGRB1 ADH5 ADH7 ADIPOQ ADM AGBL4 AGBL5 AGTR1 AHR AICDA AIF1 AIM2 AIMP1 AKAP1 AKAP12 AKAP8 AKIRIN2 AKT1 ALAD ALPK1 ALPL ANG ANKHD1 ANKRD1 ANKRD17 ANPEP ANXA1 ANXA3 AP1G1 AP1S1 AP3B1 APCS APOA4 APOB APOBEC3A APOBEC3B APOBEC3…
BCL10	GO:0007249	CANONICAL NF KAPPAB SIGNAL TRANSDUCTION	ABL1 ADAM8 ADIPOQ AJUBA AKAP13 ALPK1 ANGPT1 ANKRD17 ANXA4 APOL3 ARRB2 ATP2C1 AZI2 BCL10 BCL3 BIRC2 BIRC3 BRD4 BST2 BTK BTRC C18orf32 CACTIN CANT1 CAPN3 CARD10 CARD11 CARD14 CARD16 CARD19 CARD8 CARD9 CASP1 CASP10 CASP8 CAV1 CC2D1A CCDC22 CCL19 CCL21 CCR7 CD200 CD36 CD4 CD40 CD40LG CD74 CFLAR CHRNA7 CHUK CLEC4D CLEC6A CLEC7A CPNE1 CREBBP CTH CUL1 CX3CL1 CX3CR1 CXXC5 CYLD DAB2IP DDRGK1 DDX1 DDX21 DE…
BCL10	GO:0001775	CELL ACTIVATION	ABL1 ABL2 ACTA2 ACTB ACTG1 ACTL6A ACTL6B ACTN1 ADA ADAM10 ADAM17 ADAM8 ADAM9 ADAMTS13 ADAMTS18 ADGRE2 ADGRF5 ADGRG1 ADGRG3 ADORA2A ADORA2B ADRA2A ADRA2B ADRA2C AGER AHR AICDA AIF1 AIRE AKAP12 AKAP17A AKIRIN2 AKT1 ALKBH5 ALOX12 AMBRA1 ANXA1 ANXA3 AP1G1 AP3B1 AP3D1 APBB1IP APLF APOE APP AQP8 ARG1 ARG2 ARID1A ARID1B ARID2 ARMC5 ASCL2 ASTL ATAD5 ATF2 ATG5 ATM ATP7A AXL AZI2 AZU1 B2M BAD BAG6 BAK1 BAN…
BCL10	GO:0007155	CELL ADHESION	AATF ABCA12 ABI3BP ABL1 ABL2 ACAN ACER2 ACHE ACKR3 ACTB ACTG1 ACTL6A ACTL6B ACTN1 ACTN2 ACTN3 ACTN4 ACVR1 ACVRL1 ADA ADAM10 ADAM12 ADAM15 ADAM17 ADAM18 ADAM19 ADAM2 ADAM22 ADAM23 ADAM32 ADAM8 ADAM9 ADAMDEC1 ADAMTS12 ADAMTS13 ADAMTS18 ADAMTS9 ADD2 ADGRB1 ADGRE1 ADGRE2 ADGRE5 ADGRG1 ADGRL3 ADGRV1 ADIPOQ ADORA2A ADTRP AFDN AGER AGGF1 AGR2 AIF1 AJAP1 AJUBA AKIP1 AKNA AKT1 ALCAM ALOX12 ALOX15 ALOX5 AM…
BCL10	GO:0098609	CELL CELL ADHESION	ABCA12 ABL1 ABL2 ACTB ACTG1 ACTL6A ACTL6B ACTN1 ACVR1 ADA ADAM19 ADAM8 ADAM9 ADAMTS18 ADD2 ADGRG1 ADGRL3 ADGRV1 ADIPOQ ADORA2A ADTRP AFDN AGER AIF1 AJUBA AKNA AKT1 ALCAM ALOX12 ALOX5 AMBRA1 AMIGO1 AMIGO2 AMIGO3 ANK3 ANXA1 ANXA2 ANXA9 AP3B1 AP3D1 APOA1 APOA4 ARG1 ARG2 ARID1A ARID1B ARID2 ARVCF ASCL2 ASS1 ASTN1 ASTN2 ATP1B2 ATP2C1 B2M B4GALNT2 BAD BAIAP2 BAIAP2L1 BCL10 BCL2 BCL6 BHLHA15 BLOC1S4 BMI…
BCL10	GO:0006968	CELLULAR DEFENSE RESPONSE	ADORA2A BCL10 BECN1 C5AR1 CCR2 CCR3 CCR5 CCR6 CCR9 CD300C CD5L CLEC5A CX3CR1 CXCL9 CXCR2 DCDC2 FCMR FOSL1 GNLY HLA-G IL1RL2 IL33 ITGB1 ITK KIR2DL4 KIR2DS3 KIR3DL2 KLRC2 KLRC3 KLRG1 LBP LGALS3BP LILRB2 LSP1 LY96 MNDA NCF1 NCF2 NCR1 NCR2 PRF1 PTK2B RAB23 RELA SH2D1A SPN TCIRG1 TRAT1 TYROBP UMOD VEZF1 ZNF148
BCL10	GO:0071214	CELLULAR RESPONSE TO ABIOTIC STIMULUS	ABCB1 ACTR5 ADSS1 ADSS2 AIPL1 AKR1B1 AKT2 ANKRD1 AQP1 AQP2 AQP5 ARHGEF2 ASCL1 ASIC1 ASIC2 ATF4 ATM ATP1A1 ATP1A2 ATR AURKB AVPR1A BABAM2 BAD BAG3 BAK1 BARD1 BAX BBC3 BCL10 BCL2L1 BDKRB2 BLM BMF BMP6 BNIP3 BRCA1 BRCA2 BRCC3 CAB39 CALR CAMKMT CAPN3 CASP1 CASP2 CASP3 CASP5 CASP8 CASP8AP2 CASP9 CCND2 CD40 CDKN1A CERS1 CHEK1 CHEK2 CHP1 CLCN2 CLN3 CLOCK CNN2 COL1A1 COPS9 CRADD CRB1 CREBBP CRIP1 CRY1 CR…
BCL10	GO:0071216	CELLULAR RESPONSE TO BIOTIC STIMULUS	ABCA1 ABCB1 ABL1 ACOD1 ADAM9 ADAMTS13 AHR AICDA AKAP8 AKT1 ANKRD1 APAF1 ARID5A ASS1 ATG10 AXL B2M BCL10 BCR BMP6 BPI BTK CACTIN CAMP CAPN2 CARD16 CARD17P CARD8 CASP1 CASP7 CCDC47 CCL2 CCL27 CCL28 CCR5 CD14 CD180 CD200 CD274 CD36 CD40 CD55 CD6 CD68 CD80 CD86 CDA CDC73 CDK19 CDK4 CEBPB CEBPE CHMP5 CLEC7A CMPK2 CSF2 CSF3 CTR9 CTSG CX3CL1 CX3CR1 CXCL10 CXCL13 CXCL5 CXCL6 CXCL8 CXCL9 CYRIB DAB2IP DDIT…
BCL10	GO:0071496	CELLULAR RESPONSE TO EXTERNAL STIMULUS	ABCB1 ANKRD1 AQP1 ATP1A2 BAD BAG3 BAK1 BCL10 BMP6 BNIP3 CASP1 CASP2 CASP5 CASP8 CASP8AP2 CD40 CDA CHEK1 CNN2 COL1A1 CRADD CYBA DAG1 F11R FADD FAS FGF2 GAB1 GADD45A GCLC GOT1 HABP4 HDAC3 IL13 IL1B IRF1 ITGA2 ITGB3 KCNJ2 KCNK4 LTBR MAG MAP2K4 MAP3K1 MAP3K14 MAP3K2 MAPK3 MAPK8 MYD88 NFKB1 NPPA PDE2A PECAM1 PIEZO1 PIEZO2 PLEC PTGER4 PTPN11 SCX SLC2A1 SLC38A2 SLC9A1 SOX9 TEK TGFB1 TLR3 TLR4 TLR5 TLR7 …
BCL10	GO:0071396	CELLULAR RESPONSE TO LIPID	ABCA1 ABCB1 ABCB4 ABHD2 ABL1 ABL2 ACACA ACOD1 ADAM15 ADAM9 ADAMTS13 ADCY1 ADCY2 ADCY3 ADCY5 ADCY6 ADCY8 ADTRP AHR AICDA AIFM1 AKAP8 AKR1C1 AKR1C2 AKR1C3 AKR1C4 AKT1 ALDH1A2 ANKK1 ANKRD1 ANKRD13C ANXA1 AQP1 AR ARID5A ASS1 ATM ATP1A1 ATP1A2 ATP1A3 ATP5F1A AXIN2 AXL B2M BAD BCL10 BCL2L11 BCR BGLAP BMAL1 BMI1 BMP6 BPI BRCA1 BRINP1 BRINP2 BRINP3 BTG2 CACTIN CALCOCO1 CALR CAMP CAPN2 CARD16 CARD17P CARD…
BCL10	GO:0071219	CELLULAR RESPONSE TO MOLECULE OF BACTERIAL ORIGIN	ABCA1 ABCB1 ABL1 ACOD1 ADAM9 ADAMTS13 AHR AICDA AKAP8 AKT1 ANKRD1 ARID5A ASS1 AXL B2M BCL10 BCR BMP6 BPI CACTIN CAMP CAPN2 CARD16 CARD17P CARD8 CASP1 CASP7 CCL2 CCL27 CCL28 CCR5 CD14 CD180 CD200 CD274 CD36 CD40 CD55 CD6 CD68 CD80 CD86 CDC73 CDK19 CDK4 CEBPB CEBPE CHMP5 CMPK2 CSF2 CSF3 CTR9 CTSG CX3CL1 CX3CR1 CXCL10 CXCL13 CXCL5 CXCL6 CXCL8 CXCL9 CYRIB DAB2IP DEFA1 DEFA1B DEFA3 DEFA4 DEFA5 DEFA6 D…
BCL10	GO:1901701	CELLULAR RESPONSE TO OXYGEN CONTAINING COMPOUND	AANAT ABCA1 ABCA12 ABCB1 ABCB4 ABCC1 ABCC8 ABCC9 ABL1 ABL2 ACACA ACE ACHE ACOD1 ACTB ACTN2 ADAM15 ADAM9 ADAMTS13 ADCY1 ADCY2 ADCY3 ADCY5 ADCY6 ADCY7 ADCY8 ADH4 ADH5 ADIPOQ ADIPOR1 ADPRS ADRA2A ADRB2 AFG3L2 AGAP3 AGER AGRN AGT AGTR1 AGTR2 AGTRAP AHCYL1 AHR AHSG AICDA AIFM1 AKAP6 AKAP7 AKAP8 AKAP9 AKR1A1 AKR1B10 AKR1C1 AKR1C2 AKR1C3 AKR1C4 AKT1 AKT2 ALAS1 ALDH1A1 ALDH1A2 ALK AMBP AMIGO1 ANKK1 ANKRD…
BCL10	GO:0001816	CYTOKINE PRODUCTION	ABCC8 ABCD1 ABCD2 ABL1 ACE2 ACKR1 ACOD1 ACP5 ADAM10 ADAM17 ADAM8 ADAMTS3 ADCY7 ADCYAP1 ADIPOQ ADORA2B ADRA2A AFAP1L2 AGER AGPAT1 AGPAT2 AGT AIF1 AIM2 AIRE AKAP12 AKAP8 AKIRIN2 ALOX15B ALOX5 ANGPT1 ANXA1 ANXA4 APOA1 APOA2 APOD APP APPL1 APPL2 ARFGEF2 ARG1 ARG2 ARHGEF2 ARID5A ARNT ARRB1 ARRB2 ARRDC4 ASB1 ATF2 ATF4 ATG12 ATG5 ATG9A ATP2B1 ATP6AP2 AXL AZU1 B2M BANF1 BANK1 BAP1 BATF BCL10 BCL3 BCL6 BC…
BCL10	GO:0002367	CYTOKINE PRODUCTION INVOLVED IN IMMUNE RESPONSE	ACP5 ANGPT1 APOA1 APOA2 ARG1 ARID5A ATG5 ATG9A AXL B2M BCL10 BCL6 BST2 BTK CALHM6 CAMK4 CARD9 CCR2 CD160 CD226 CD36 CD55 CD7 CD74 CD81 CD96 CLC CLEC7A CLNK CUEDC2 DDX1 DDX21 DEFB131A DENND1B DHX36 EPX F2RL1 FCER1G FFAR2 FFAR3 FOXP3 FZD5 GATA3 GPRC5B HFE HK1 HLA-A HLA-E HLA-F HLA-G HTR2A IFNA2 IFNB1 IL10 IL18 IL18R1 IL1B IL1R1 IL21 IL4 IL6 INAVA IRAK3 IRF5 JAK3 KIR2DL4 KIT LACC1 LAPTM5 LILRB1 LILR…
BCL10	GO:0098542	DEFENSE RESPONSE TO OTHER ORGANISM	A2M AARS2 ABCC9 ABCF3 ABHD17A ABHD8 ACOD1 ACP5 ACTG1 ACTR2 ACTR3 ADAM15 ADAM17 ADAM8 ADAMTS13 ADAMTS4 ADAMTS5 ADAR ADARB1 ADGRB1 ADM AGBL4 AGBL5 AICDA AIF1 AIM2 AIMP1 AKAP1 AKAP8 AKIRIN2 AKT1 ALPK1 ANG ANKHD1 ANKRD17 ANXA1 ANXA3 AP1G1 AP3B1 APCS APOA4 APOBEC3A APOBEC3B APOBEC3C APOBEC3D APOBEC3F APOBEC3G APOBEC3H APOE APOL1 APP APPL1 APPL2 AQP1 AQP4 ARG1 ARG2 ARHGEF2 ARID5A ARL8B ARMC5 ARRB2 ASS1…
BCL10	GO:0140546	DEFENSE RESPONSE TO SYMBIONT	A2M AARS2 ABHD17A ABHD8 ACOD1 ACTG1 ACTR2 ACTR3 ADAM15 ADAM8 ADAMTS13 ADAR ADARB1 ADGRB1 ADM AIF1 AIM2 AKAP1 AKAP8 AKIRIN2 AKT1 ALPK1 ANG ANKHD1 ANKRD17 ANXA1 AP1G1 AP3B1 APCS APOA4 APOBEC3A APOBEC3B APOBEC3C APOBEC3D APOBEC3F APOBEC3G APOBEC3H APOE APOL1 APP APPL1 APPL2 AQP4 ARG1 ARG2 ARHGEF2 ARID5A ARL8B ARRB2 ASS1 ATAD3A ATAT1 ATG12 ATG14 ATG5 ATG9A ATP1B1 AURKB AXL AZI2 AZU1 B2M BANF1 BCL10 B…
BCL10	GO:0009790	EMBRYO DEVELOPMENT	AATF ABI1 ABL1 ACD ACSL4 ACTL6A ACTR5 ACTR8 ACVR1 ACVR1B ACVR1C ACVR2A ACVR2B ACVRL1 ADA ADAM10 ADAMTS3 ADCY9 ADGRF5 ADIPOQ ADM AFF3 AGBL4 AHDC1 AHI1 AKAP3 AKIRIN2 AKT1 ALDH1A2 ALDH1A3 ALKBH1 ALX1 ALX3 ALX4 AMBRA1 AMOT ANGPT1 ANKRD24 ANKS6 APAF1 APBA1 APBA2 APBA3 APELA APLN APLNR APOA1 APOB AR ARFRP1 ARHGAP35 ARHGDIG ARID2 ARL13B ARMC5 ARNT ARNT2 ASB2 ASCL2 ASF1B ATF2 ATF4 ATM ATOH1 ATOH8 ATP6AP2…
BCL10	GO:0009792	EMBRYO DEVELOPMENT ENDING IN BIRTH OR EGG HATCHING	ABI1 ABL1 ACSL4 ACTL6A ACVR1 ACVR1B ACVR1C ACVR2A ACVRL1 ADA ADAM10 ADAMTS3 ADCY9 ADGRF5 ADM AGBL4 AKAP3 AKIRIN2 AKT1 ALDH1A2 ALKBH1 ALX1 ALX3 ALX4 AMBRA1 AMOT ANGPT1 ANKS6 APAF1 APBA1 APBA2 APBA3 APOB AR ARHGAP35 ARHGDIG ARL13B ARMC5 ARNT ARNT2 ASCL2 ASF1B ATF2 ATM ATP6AP2 AXIN1 AXIN2 B9D1 BAP1 BBS4 BCL10 BCL2L1 BCL2L11 BCOR BIRC6 BMI1 BMP2 BMP4 BMP5 BMP7 BMPR1A BMPR2 BNIP2 BPTF BRCA1 BRCA2 BRD2…
BCL10	GO:0001838	EMBRYONIC EPITHELIAL TUBE FORMATION	ABL1 ADM ALX1 APAF1 ARHGAP35 BBS4 BCL10 BMP4 BMP5 BMP7 BRD2 CASP3 CC2D2A CDK20 CECR2 CELSR1 CFL1 CITED2 CLUAP1 COBL CTHRC1 CTNNB1 DEAF1 DLC1 DVL2 FOLR1 FUZ FZD3 FZD6 GATA3 GDF7 GDNF GLMN GREM1 GRHL2 GRHL3 HAND1 HES5 HIF1A HNF1B HS2ST1 IFT122 IFT172 IFT52 IFT57 IRX1 IRX2 IRX3 KAT2A KDM2B KIF20B LHX2 LIAS LMO4 LRP2 LUZP1 MED12 MIB1 MKS1 MTHFD1 MTHFD1L MTHFR NCKAP1 NODAL NOG NUP50 OPA1 OSR1 OVOL2 PA…
BCL10	GO:0048598	EMBRYONIC MORPHOGENESIS	ABL1 ACD ACVR1 ACVR2A ACVR2B ADIPOQ ADM AFF3 AHDC1 AHI1 ALDH1A2 ALDH1A3 ALX1 ALX3 ALX4 AMOT ANKRD24 APAF1 APELA APLN APLNR APOA1 AR ARFRP1 ARHGAP35 ARL13B ARMC5 ASB2 ATOH1 ATOH8 ATP6V1B1 ATP8A2 AXIN1 B9D1 BAX BBS4 BBS5 BBS7 BCL10 BCL2L11 BCR BLOC1S5 BMI1 BMP4 BMP5 BMP7 BMPR1A BMPR2 BPNT2 BRD2 BRD3 C2CD3 C2orf49 CACNA1C CASP3 CC2D2A CCDC103 CCDC39 CCDC40 CCN1 CDC73 CDH23 CDK20 CDKN1C CDON CECR2 CE…
BCL10	GO:0060562	EPITHELIAL TUBE MORPHOGENESIS	ABL1 ACVR1 ACVRL1 ADAMTS12 ADAMTS16 ADM AGT AGTR2 AHI1 ALX1 APAF1 APLNR AR AREG ARHGAP35 ARL13B ASB2 BBS4 BBS5 BBS7 BCL10 BCL2 BMP2 BMP4 BMP5 BMP7 BRD2 BSG BTRC C1orf54 C2CD3 CASP3 CASR CAV3 CC2D2A CCDC103 CCDC39 CCDC40 CCL11 CCM2 CDK20 CECR2 CELSR1 CEP290 CFL1 CITED1 CITED2 CLIC4 CLUAP1 COBL COL4A1 CSF1 CSF1R CSMD1 CSNK2B CTHRC1 CTNNB1 CTNNBIP1 CTNND1 CTSH CTSZ CXCL10 DAG1 DCHS1 DDR1 DEAF1 DLC1 …
BCL10	GO:0060429	EPITHELIUM DEVELOPMENT	ABCA12 ABCB1 ABI1 ABI2 ABL1 ACADVL ACAT1 ACER1 ACTA2 ACTB ACTG1 ACTL8 ACVR1 ACVR1B ACVR2B ACVRL1 ADAM17 ADAM7 ADAM9 ADAMTS12 ADAMTS16 ADAMTSL2 ADAMTSL4 ADD1 ADIPOQ ADM AFDN AGR2 AGT AGTR2 AHI1 AIMP2 AIRE AJAP1 AJUBA AKR1B1 AKR1C1 AKR1C2 AKR1C3 AKT1 AKT2 ALDH1A2 ALDH1A3 ALDOC ALOX12 ALOX12B ALOX15B ALOXE3 ALX1 ALX4 AMBRA1 AMOTL2 AMPD2 ANKRD24 ANXA1 ANXA4 ANXA7 AP3B1 APAF1 APCDD1 APELA APLNR APOLD1…
BCL10	GO:0097191	EXTRINSIC APOPTOTIC SIGNALING PATHWAY	ACSL5 ACVR1 ACVR1B AGT AGTR2 AKT1 APP AR ARHGEF2 ATF3 BAD BAG3 BAK1 BAX BCL10 BCL2 BCL2A1 BCL2L1 BCL2L10 BCL2L11 BCL2L14 BCL2L2 BEX3 BID BIRC6 BLOC1S2 BMP4 BMP5 BMPR1B BOK BRCA1 C8orf44-SGK3 CASP2 CASP8 CASP8AP2 CAV1 CD27 CD40LG CD70 CFLAR CIB1 COL2A1 CRADD CSF2 CTNNA1 CTTN CX3CL1 CYLD DAB2IP DAPK1 DAXX DBH DDX3X DDX47 DEDD DEDD2 DELE1 DEPTOR DIABLO ERBB3 EYA1 EYA2 EYA3 EYA4 FADD FAF1 FAIM FAIM2 …
BCL10	GO:0048872	HOMEOSTASIS OF NUMBER OF CELLS	ABCB10 ABL1 ACIN1 ACVR1B ACVR2A ADA ADAM17 ADAR ADGRF5 ADGRG1 AFP AHSP AIM2 AKT1 AKT3 ALAS1 ALAS2 ANKRD54 ANXA1 AP3B1 ARHGEF5 ARID4A ARMCX1 ARMCX5-GPRASP2 ARNT ARSG ASXL1 ATP5IF1 AXL B2M BAK1 BAP1 BAX BBIP1 BBS4 BCL10 BCL2 BCL2L11 BCL6 BCR BLOC1S6 BMP4 BPGM BRD1 BRINP1 BTK CADPS2 CAMLG CARD11 CARD9 CASP3 CCN3 CCNB2 CCR2 CCR4 CCR7 CD74 CDH2 CDIN1 CDK5RAP3 CDK6 CEBPG CHMP5 CHST3 CITED2 COL14A1 COL6…
BCL10	GO:0042592	HOMEOSTATIC PROCESS	ABAT ABCA1 ABCA12 ABCA2 ABCA3 ABCA4 ABCA5 ABCB1 ABCB10 ABCB11 ABCB4 ABCB6 ABCB7 ABCB8 ABCC6 ABCC8 ABCD1 ABCG1 ABCG4 ABCG5 ABCG8 ABHD4 ABHD5 ABHD6 ABHD8 ABL1 ACACA ACACB ACADL ACADVL ACHE ACIN1 ACO1 ACOT11 ACOT13 ACOX1 ACP5 ACSL1 ACSM1 ACSM2A ACSM3 ACTB ACTG1 ACTN3 ACVR1B ACVR1C ACVR2A ACVR2B ADA ADAM17 ADAM8 ADAMTS5 ADAR ADCK1 ADCY5 ADCY6 ADCY8 ADCYAP1 ADGRF5 ADGRG1 ADGRV1 ADIPOQ ADIPOR1 ADIPOR2 …
BCL10	GO:0002252	IMMUNE EFFECTOR PROCESS	A2M ABL1 ACE ACP5 ADA ADAM10 ADAM17 ADGRE2 ADORA2B AGER AHR AICDA AIRE ANGPT1 ANKRD17 ANXA1 ANXA3 AP1G1 APBB1IP APLF APOA1 APOA2 APP APPL1 APPL2 ARG1 ARID5A ARL8B ARRB2 ASCL2 ATAD5 ATG5 ATG9A ATP7A AXL AZGP1 AZU1 B2M BATF BCL10 BCL3 BCL6 BCR BRD2 BRD4 BST2 BTK BTN3A2 BTN3A3 C17orf99 C1QA C1QB C1QBP C1QC C1R C1RL C1S C2 C3 C4A C4B C4BPA C4BPB C5 C6 C7 C8A C8B C8G C9 CADM1 CALHM6 CAMK4 CARD9 CBL CC…
BCL10	GO:0002768	IMMUNE RESPONSE REGULATING CELL SURFACE RECEPTOR SIGNALING PATHWAY	ABL1 ACOD1 ADA AKT1 APPL1 APPL2 BAG6 BANK1 BAX BCAR1 BCL10 BCL2 BLK BLNK BMX BPIFB1 BRAF BTK BTLA BTN1A1 BTN2A1 BTN2A2 BTN2A3P BTN3A1 BTN3A2 BTN3A3 BTNL10P BTNL2 BTNL3 BTNL8 BTNL9 BTRC C3 C3AR1 C5AR1 C5AR2 CACNB3 CACNB4 CARD11 CBLB CCR7 CD14 CD160 CD19 CD200R1 CD22 CD226 CD24 CD247 CD276 CD28 CD2AP CD300A CD33 CD38 CD3D CD3E CD3G CD40 CD47 CD72 CD79A CD79B CD81 CD8A CD8B CEACAM1 CHUK CLEC12B CLEC…
BCL10	GO:0002764	IMMUNE RESPONSE REGULATING SIGNALING PATHWAY	A1BG AARS2 ABHD17A ABHD8 ABL1 ACOD1 ADA AIM2 AKT1 ALPK1 ANKRD17 AP3B1 APP APPL1 APPL2 ARRB2 ATAT1 AURKB BAG6 BANF1 BANK1 BAX BCAR1 BCL10 BCL2 BECN1 BIRC2 BIRC3 BLK BLNK BMX BPIFB1 BRAF BRCC3 BTK BTLA BTN1A1 BTN2A1 BTN2A2 BTN2A3P BTN3A1 BTN3A2 BTN3A3 BTNL10P BTNL2 BTNL3 BTNL8 BTNL9 BTRC C1QBP C3 C3AR1 C5AR1 C5AR2 CACNB3 CACNB4 CACTIN CARD11 CARD8 CASP1 CAV1 CBLB CCDC134 CCR7 CD14 CD160 CD19 CD200R…
BCL10	GO:0032635	INTERLEUKIN 6 PRODUCTION	ADORA2B AFAP1L2 AGER AIF1 AKIRIN2 APP ARHGEF2 ARID5A ARRB1 ARRB2 BANK1 BCL10 BPI BSG BTK C1QTNF3 C1QTNF4 C5AR2 CAPN2 CARD9 CD200 CD200R1 CD36 CD47 CD74 CEBPB CLEC7A CSK CX3CL1 CYBA DEFB124 DHX9 ELF4 EOLA1 EREG F2R F2RL1 FCER1G FOXJ1 FOXP3 GAS6 GBA1 GHRL GHSR HAVCR2 HGF HLA-B HMGB1 HSPD1 HYAL2 IFIH1 IFNG IL10 IL16 IL17A IL17D IL17F IL17RA IL17RC IL1A IL1B IL1RAP IL1RL2 IL27RA IL33 IL36A IL36RN IL3…
BCL10	GO:0032637	INTERLEUKIN 8 PRODUCTION	ADIPOQ AFAP1L2 ANXA1 ANXA4 APOA2 ARRB1 BCL10 BCL3 BPI C5AR2 CACTIN CALCA CAMP CD14 CD2 CD244 CD33 CD58 CD74 CHI3L1 CLEC7A CRP DDIT3 DEFA5 ELANE F2R F2RL1 F3 FADD FCN1 FFAR2 GDF2 HMGB1 HSPA1A HSPA1B HYAL2 IL10 IL17D IL17F IL1B IL6 IL6R KLF4 LAMTOR5 LBP LEP LGALS9 LILRA2 MAP2K5 MAPKBP1 MAVS MIR100 MIR106A MIR106B MIR129-1 MIR132 MIR146A MIR181A2 MIR203A MIR204 MIR302C MIR302D MIR488 MIR506 MIR520B …
BCL10	GO:0071887	LEUKOCYTE APOPTOTIC PROCESS	ADA ADAM17 ADAM8 AKT1 ANXA1 ARG2 AURKB AXL BAK1 BAX BBC3 BCL10 BCL11B BCL2 BCL2L1 BCL2L11 BCL3 BCL6 BIRC7 BMP4 BTK CASP3 CASP7 CASP9 CCL19 CCL21 CCL5 CCR5 CCR7 CD27 CD274 CD3G CD74 CDKN2A CHEK2 CLC CRKL CTSL CXCL12 DFFA DNAJA3 DOCK8 EBF4 EFNA1 FADD FAS FASLG FCAR FCER1G FNIP1 FOXP1 GAS6 GHSR GIMAP8 GLI3 GPAM HCAR2 HCLS1 HIF1A HSH2D IDO1 IL10 IL2 IL2RA IL6 IL7R IRF3 IRF7 IRS2 ITPKB JAK3 KDELR1 KIF…
BCL10	GO:0007159	LEUKOCYTE CELL CELL ADHESION	ABL1 ABL2 ACTB ACTL6A ACTL6B ADA ADAM8 ADD2 ADORA2A ADTRP AGER AIF1 AKT1 ALOX5 AMBRA1 ANXA1 AP3B1 AP3D1 APOA4 ARG1 ARG2 ARID1A ARID1B ARID2 ASCL2 ASS1 B2M BAD BCL10 BCL6 BMI1 BMP4 BMP7 BRD2 BRD4 BRD7 BTLA BTN2A2 BTNL2 CALCA CARD11 CASP3 CAV1 CBFB CBLB CCDC88B CCL19 CCL2 CCL21 CCL25 CCL28 CCL5 CCR2 CCR7 CD160 CD177 CD1D CD209 CD24 CD27 CD274 CD276 CD28 CD300A CD37 CD3E CD4 CD40LG CD44 CD46 CD47 CD…
BCL10	GO:0001776	LEUKOCYTE HOMEOSTASIS	ABL1 ADA ADAM17 AIM2 AKT1 ANXA1 AXL BAK1 BAP1 BAX BBIP1 BBS4 BCL10 BCL2 BCL2L11 BTK CAMLG CASP3 CCNB2 CCR2 CD74 CHST3 CORO1A CSF1 CXCL6 DNAJA3 DOCK10 DOCK11 F2R FADD FAM3D FAS FCAR FCER1G FLT3 FOXN1 FOXP3 GAPT GCNT4 GPAM GPR15LG GPR174 GPR183 HCAR2 HIF1A HMGB1 IKBKG IL2 IL20RB IL2RA IL6 IL7R ITPKB JAK3 JAM3 KITLG LAT LGALS2 LGALS9 LIPA LMO1 LYN MEF2C MERTK MIF MIR17HG MPL MTHFD1 NCKAP1L NF1 NKX2-…
BCL10	GO:0002443	LEUKOCYTE MEDIATED IMMUNITY	ACE ADAM17 ADGRE2 ADORA2B AGER AHR AICDA AIRE ANXA3 AP1G1 APLF ARG1 ARID5A ARL8B ARRB2 ATAD5 AZGP1 AZU1 B2M BATF BCL10 BCL3 BCL6 BCR BST2 BTK BTN3A2 BTN3A3 C17orf99 C1QA C1QB C1QBP C1QC C1R C1RL C1S C2 C3 C4A C4B C4BPA C4BPB C5 C6 C7 C8A C8B C8G C9 CADM1 CALHM6 CAMK4 CARD9 CBL CCL3 CCR2 CCR6 CD160 CD177 CD19 CD1A CD1B CD1C CD1D CD1E CD2 CD226 CD27 CD274 CD28 CD300A CD40 CD40LG CD46 CD55 CD7 CD70 …
BCL10	GO:0031663	LIPOPOLYSACCHARIDE MEDIATED SIGNALING PATHWAY	ACOD1 AKT1 BCL10 BMP6 BPI CACTIN CARD16 CARD8 CD14 CD180 CD36 CD55 CD6 CX3CL1 DEFB114 DEFB118 HCK IRAK1 IRAK2 IRAK3 IRAK4 IRF3 JAK2 LACRT LBP LILRA2 LTF LY86 LY96 LYN MALT1 MAPK1 MAPK14 MAPK3 MIF MTDH MYD88 NFKBIA NFKBIL1 NOS3 PLCG2 PRDX2 PRKCA PRKCE PTAFR PTPN11 PTPN22 PTPN6 RIPK2 SASH1 SCARB1 SCIMP SIGIRR SIRPA SPI1 TICAM1 TIFAB TLR2 TLR4 TNFAIP3 TRAF6 TRIB1 TRIM5
BCL10	GO:0046649	LYMPHOCYTE ACTIVATION	ABL1 ABL2 ACTB ACTL6A ACTL6B ADA ADAM10 ADAM17 ADAM8 ADGRG3 ADORA2A AGER AHR AICDA AIF1 AIRE AKAP17A AKIRIN2 AKT1 ALKBH5 AMBRA1 ANXA1 AP1G1 AP3B1 AP3D1 APBB1IP APLF AQP8 ARG1 ARG2 ARID1A ARID1B ARID2 ARMC5 ASCL2 ATAD5 ATF2 ATG5 ATM ATP7A AXL AZI2 B2M BAD BAG6 BAK1 BANK1 BATF BAX BCL10 BCL11B BCL2 BCL3 BCL6 BID BLNK BLOC1S3 BLOC1S6 BMI1 BMP4 BRAF BRD2 BRD4 BRD7 BST1 BST2 BTK BTLA BTN2A2 BTN3A1 BTN…
BCL10	GO:0070227	LYMPHOCYTE APOPTOTIC PROCESS	ADA ADAM8 AKT1 ARG2 AURKB BAK1 BAX BBC3 BCL10 BCL11B BCL2 BCL2L11 BCL3 BCL6 BIRC7 BMP4 BTK CASP7 CCL5 CD27 CD274 CD3G CD74 CHEK2 CLC CRKL DFFA DNAJA3 DOCK8 EBF4 EFNA1 FADD FAS FASLG FNIP1 FOXP1 GIMAP8 GLI3 GPAM HIF1A HSH2D IDO1 IL10 IL2 IL2RA IL7R IRS2 JAK3 KDELR1 KIFAP3 LGALS16 LGALS3 LGALS9 LIPA LMBR1L LYN MIF MIR17HG MYC NFKBIZ NOC2L ORMDL3 P2RX7 PDCD1 PERP PIP PKN1 PRELID1 PRKCQ PRKD2 PTCRA R…
BCL10	GO:0002260	LYMPHOCYTE HOMEOSTASIS	ABL1 ADA AIM2 AKT1 BAK1 BAX BBIP1 BBS4 BCL10 BCL2 BCL2L11 CAMLG CASP3 CCNB2 CD74 CHST3 CORO1A DNAJA3 DOCK10 DOCK11 FADD FAS FOXN1 FOXP3 GAPT GPAM GPR15LG GPR174 HIF1A IKBKG IL2 IL20RB IL2RA IL7R JAK3 LAT LGALS2 LGALS9 LMO1 LYN MEF2C MIF MIR17HG NCKAP1L P2RX7 PACS1 PKN1 PMAIP1 PPP2CA PPP2R1A PPP2R3C PPP3CB PRDX2 RAG1 RC3H1 RC3H2 RIPK3 SASH3 SH2B2 SIT1 SIVA1 SKIL SLC39A3 SLC40A1 SLC46A2 SOS1 SOS2 S…
BCL10	GO:0002449	LYMPHOCYTE MEDIATED IMMUNITY	AGER AHR AICDA AIRE AP1G1 APLF ARG1 ARID5A ARL8B ARRB2 ATAD5 AZGP1 B2M BATF BCL10 BCL3 BCL6 BTK BTN3A2 BTN3A3 C17orf99 C1QA C1QB C1QBP C1QC C1R C1RL C1S C2 C3 C4A C4B C4BPA C4BPB C5 C6 C7 C8A C8B C8G C9 CADM1 CALHM6 CARD9 CCR2 CCR6 CD160 CD19 CD1A CD1B CD1C CD1D CD1E CD2 CD226 CD27 CD274 CD28 CD40 CD40LG CD46 CD55 CD7 CD70 CD74 CD80 CD81 CD8A CD96 CEACAM1 CEBPG CFI CLC CLCF1 CLEC12B CLEC2A CLEC4G…
BCL10	GO:0032762	MAST CELL CYTOKINE PRODUCTION	BCL10 BCL6 FCER1G KIT NR4A3 RABGEF1 SYK
BCL10	GO:0002009	MORPHOGENESIS OF AN EPITHELIUM	ABL1 ACTB ACTG1 ACVR1 ACVRL1 ADAM17 ADAMTS12 ADAMTS16 ADM AGT AGTR2 AHI1 AIRE AJAP1 AJUBA ALDH1A2 ALDH1A3 ALX1 APAF1 APLNR AR AREG ARHGAP12 ARHGAP24 ARHGAP35 ARL13B ASB2 ASTN2 ATP7A BBS4 BBS5 BBS7 BCL10 BCL2 BMP2 BMP4 BMP5 BMP7 BRD2 BRSK1 BRSK2 BSG BTBD7 BTRC C1orf54 C2CD3 CA2 CA9 CAMSAP3 CARMIL2 CASP3 CASR CAV3 CC2D2A CCDC103 CCDC39 CCDC40 CCL11 CCM2 CD151 CD44 CDC42 CDK20 CEACAM1 CECR2 CELSR1 C…
BCL10	GO:0016331	MORPHOGENESIS OF EMBRYONIC EPITHELIUM	ABL1 ADM ALDH1A2 ALDH1A3 ALX1 APAF1 AR ARHGAP35 BBS4 BCL10 BMP4 BMP5 BMP7 BRD2 CASP3 CC2D2A CDK20 CECR2 CELSR1 CFL1 CITED2 CLUAP1 COBL CTHRC1 CTNNB1 DEAF1 DLC1 DVL1 DVL2 EPB41L5 FGF10 FGF8 FGFR2 FOLR1 FUZ FZD3 FZD6 GATA3 GDF7 GDNF GLMN GREM1 GRHL2 GRHL3 GRSF1 HAND1 HES5 HIF1A HNF1B HS2ST1 IFT122 IFT172 IFT52 IFT57 IRX1 IRX2 IRX3 JAG2 KAT2A KDF1 KDM2B KIF20B LAMA5 LHX2 LIAS LLGL2 LMO4 LRP2 LUZP1 M…
BCL10	GO:0048871	MULTICELLULAR ORGANISMAL LEVEL HOMEOSTASIS	ABAT ABCA12 ABCA3 ABCA4 ABCB1 ABCB10 ABCC6 ABCC8 ABHD6 ABL1 ACACA ACACB ACADL ACADVL ACHE ACIN1 ACOT11 ACOT13 ACP5 ACSL1 ACTB ACTG1 ACTN3 ACVR1B ACVR1C ACVR2A ACVR2B ADA ADAM17 ADAM8 ADAMTS5 ADAR ADCY6 ADCYAP1 ADGRF5 ADGRG1 ADGRV1 ADIPOQ ADIPOR1 ADIPOR2 ADORA1 ADRB1 ADRB2 ADRB3 AFP AHSP AIM2 AIPL1 AKAP11 AKR1B1 AKT1 AKT3 ALAS1 ALAS2 ALDH1A1 ALK ALMS1 ALPL AMPD2 ANGPT1 ANKH ANKRD54 ANXA1 AP3B1 APB…
BCL10	GO:0061082	MYELOID LEUKOCYTE CYTOKINE PRODUCTION	ACP5 ATG9A AXL BCL10 BCL6 CAMK4 CARD9 CD36 CD74 CUEDC2 DDX1 DDX21 DHX36 EPX FCER1G GPRC5B HLA-G IRAK3 KIT LAPTM5 LILRB1 LITAF MAPKAPK2 MAVS MIF MYD88 NLRX1 NOD1 NR4A3 P2RX7 PANX1 PLCG2 PRG2 PYCARD RABGEF1 RIGI RIPK2 RTN4 SEMA7A SIRT1 SPON2 SYK TGFB1 TGFB2 TGFB3 TICAM1 TLR3 TLR4 TLR7 TWIST1 UBE2J1 WNT5A
BCL10	GO:0002903	NEGATIVE REGULATION OF B CELL APOPTOTIC PROCESS	ADA AURKB BCL10 BCL2 BCL6 CD74 FOXP1 HSH2D IL2 IRS2 MIF MIR17HG NOC2L ORMDL3 PDCD1 SLC39A10
BCL10	GO:2000107	NEGATIVE REGULATION OF LEUKOCYTE APOPTOTIC PROCESS	ADA ARG2 AURKB AXL BCL10 BCL11B BCL2 BCL2L1 BCL3 BCL6 BMP4 CCL19 CCL21 CCL5 CCR5 CCR7 CD27 CD74 CXCL12 DOCK8 EFNA1 FADD FCER1G FOXP1 GAS6 GHSR GPAM HCLS1 HIF1A HSH2D IDO1 IL2 IL7R IRF7 IRS2 ITPKB JAK3 KIFAP3 KITLG LILRB1 MERTK MIF MIR17HG MIRLET7B NOC2L NOD2 ORMDL3 PDCD1 PIP PRKCQ PTCRA RAG1 RORC SELENOS SLC39A10 SLC46A2 ST3GAL1 STAT5A TSC22D3
BCL10	GO:0070229	NEGATIVE REGULATION OF LYMPHOCYTE APOPTOTIC PROCESS	ADA ARG2 AURKB BCL10 BCL11B BCL2 BCL3 BCL6 BMP4 CCL5 CD27 CD74 DOCK8 EFNA1 FADD FOXP1 GPAM HIF1A HSH2D IDO1 IL2 IL7R IRS2 JAK3 KIFAP3 MIF MIR17HG NOC2L ORMDL3 PDCD1 PIP PRKCQ PTCRA RAG1 RORC SLC39A10 SLC46A2 ST3GAL1 TSC22D3
BCL10	GO:0043069	NEGATIVE REGULATION OF PROGRAMMED CELL DEATH	AAMDC AARS1 AATF ABCC9 ABL1 ACAA2 ACKR3 ACLY ACTC1 ACVR1 ADA ADAM8 ADAMTS20 ADAR ADGRG1 ADNP ADORA1 ADORA2A ADPRS AGAP2 AGO4 AHI1 AIFM2 AIPL1 AKR1A1 AKR1B1 AKT1 ALKBH1 ALOX12 AMBRA1 AMIGO2 ANG ANGPT1 ANGPT4 ANGPTL4 ANKLE2 ANP32B ANXA1 ANXA4 ANXA5 APBB2 API5 APIP APOH AQP1 AR ARAF AREL1 ARF4 ARG2 ARHGAP10 ARHGDIA ARHGEF2 ARL6IP1 ARMC10 ARMCX5-GPRASP2 ARNT2 ASAH2 ASCL1 ASIC2 ASNS ATAD3A ATAD5 ATF4 …
BCL10	GO:0021915	NEURAL TUBE DEVELOPMENT	ABL1 ADM ALDH1A2 ALX1 AMBRA1 APAF1 ARHGAP35 ARL13B ATP6AP2 BBS4 BCL10 BMI1 BMP4 BMP5 BMP7 BRD2 C2CD3 CASP3 CBY1 CC2D2A CDK20 CECR2 CELSR1 CFL1 CHRD CITED2 CLUAP1 COBL CTHRC1 DACT1 DCHS1 DEAF1 DLC1 DVL1 DVL2 DZIP1L EN1 EPHA2 FERD3L FGF8 FKBP8 FOLR1 FOXA1 FOXB1 FUZ FZD3 FZD6 GBX2 GDF7 GLI2 GLI3 GLMN GPR161 GRHL2 GRHL3 GSC HES1 HES5 HIF1A IFT122 IFT140 IFT172 IFT52 IFT57 INTU ITPK1 KAT2A KAT5 KDM2B …
BCL10	GO:0001841	NEURAL TUBE FORMATION	ABL1 ADM ALX1 APAF1 ARHGAP35 BBS4 BCL10 BMP4 BMP5 BMP7 BRD2 CASP3 CC2D2A CDK20 CECR2 CELSR1 CFL1 CITED2 CLUAP1 COBL CTHRC1 DEAF1 DLC1 DVL2 FOLR1 FUZ FZD3 FZD6 GDF7 GLMN GRHL2 GRHL3 HIF1A IFT122 IFT172 IFT52 IFT57 KAT2A KDM2B KIF20B LHX2 LIAS LMO4 LRP2 LUZP1 MED12 MIB1 MKS1 MTHFD1 MTHFD1L MTHFR NCKAP1 NODAL NOG NUP50 OPA1 OVOL2 PAX2 PFN1 PHACTR4 PLXNB2 PRICKLE1 PRKACA PRKACB PTCH1 PTK7 RALA RARA R…
BCL10	GO:0038061	NON CANONICAL NF KAPPAB SIGNAL TRANSDUCTION	ACTN4 ADGRG3 ADIPOR1 ADISSP AGER AGO1 AGO3 AKIP1 AMFR APP BCL10 BCL3 BIRC2 BIRC3 BMP7 BTRC C1QTNF3 C1QTNF4 CALR CARD10 CARD14 CCL19 CCN3 CD27 CD86 CHI3L1 CHUK COPS8 CPNE1 CYLD DAB2IP DDX3X DLG1 EDA EDAR EDN1 EIF2AK2 EZR FOXJ1 GREM1 HAVCR2 HDAC7 HMGB1 IFI35 IL12B IL18 IL18R1 IL1B IL23A LAPTM5 LETMD1 LGALS9 LIME1 LITAF LRRC19 MAP3K14 MAP3K7 MIR132 MIR149 MIR15B MIR182 MIR204 MIR21 MIR223 MIR27A MIR…
BCL10	GO:0006793	PHOSPHORUS METABOLIC PROCESS	AADAT AAK1 AASS ABCA2 ABCA3 ABCA8 ABCC6 ABCC9 ABCD1 ABHD12 ABHD12B ABHD14B ABHD16A ABHD16B ABHD3 ABHD4 ABHD5 ABHD6 ABHD8 ABI1 ABI2 ABI3 ABL1 ABL2 ACACA ACACB ACAT1 ACLY ACMSD ACO1 ACOT1 ACOT11 ACOT12 ACOT2 ACOT4 ACOT6 ACOT7 ACOT8 ACOT9 ACP3 ACP4 ACP6 ACSBG1 ACSBG2 ACSF2 ACSF3 ACSL1 ACSL3 ACSL4 ACSL5 ACSL6 ACSM1 ACSM2A ACSM2B ACSM3 ACSM4 ACSM5 ACSM6 ACSS1 ACSS2 ACTN3 ACVR1B ACVR1C ACVR2A ACYP1 ACY…
BCL10	GO:0016310	PHOSPHORYLATION	AAK1 ABI1 ABI2 ABI3 ABL1 ABL2 ACP4 ACVR1B ACVR1C ACVR2A ADAM10 ADAM17 ADAR ADARB1 ADCY8 ADCYAP1 ADIPOQ ADM2 AGAP2 AGK AGT AIDA AKT1 AKT1S1 AKT3 AKTIP ALK ALS2 ANG ANGPT1 ANGPT4 ANKLE2 APC APLN APOE ARAF AREG ARHGEF2 ARHGEF5 ARL2BP ARRB1 ATF2 ATG14 ATM AURKA AURKC BANK1 BARD1 BCCIP BCL10 BCR BIRC6 BLK BLM BMP2 BMP4 BMX BRAF BRAT1 BRSK1 BRSK2 BTK C3 C8orf44-SGK3 C9orf72 CAB39 CACTIN CACUL1 CADM4 CA…
BCL10	GO:0050857	POSITIVE REGULATION OF ANTIGEN RECEPTOR MEDIATED SIGNALING PATHWAY	ADA BCL10 CARD11 CCR7 CD226 CD81 CMTM3 CYLD FOXP1 IKBKG KCNN4 LCK LIPA MIR18A MIR19A NECTIN2 NFAM1 PRKCH PRKD2 PTPRC RAB29 RELA RPS3 SLC39A10 STAP1 TESPA1 TRAT1 UBR2
BCL10	GO:2001235	POSITIVE REGULATION OF APOPTOTIC SIGNALING PATHWAY	ADCY10 ADORA2A AGT AGTR2 APAF1 APP ATF3 BAD BAX BBC3 BCAP31 BCL10 BCL2L11 BCL2L14 BCLAF1 BECN1 BID BMPR1B BOK CASP2 CAV1 CD40LG CLU CRADD CTNNA1 CTSC CTSH CYLD DAB2IP DDIT3 DEDD2 EEF1E1 EI24 EIF5A FADD FAF1 FAS FASLG FBH1 FBXW7 FIS1 FLCN G0S2 GPER1 GSDME HSF1 HTRA2 HYAL2 IFNB1 IL19 IL20RA INCA1 ING5 INHBA INHBB ITM2C JAK2 LCK LTA LTB LTBR MAGED1 MAL MAPK9 MCL1 MIR15A MIR16-1 MIR186 MIR210 MIR26B …
BCL10	GO:0043123	POSITIVE REGULATION OF CANONICAL NF KAPPAB SIGNAL TRANSDUCTION	ABL1 ADIPOQ AJUBA AKAP13 ALPK1 ANKRD17 APOL3 ATP2C1 BCL10 BIRC2 BIRC3 BRD4 BST2 BTK C18orf32 CANT1 CARD10 CARD11 CARD14 CARD16 CARD9 CASP1 CASP10 CASP8 CAV1 CC2D1A CCDC22 CCL19 CCL21 CCR7 CD36 CD4 CD40 CD40LG CD74 CFLAR CHUK CLEC4D CLEC6A CLEC7A CTH CUL1 CX3CL1 CX3CR1 CXXC5 DAB2IP DDRGK1 DDX1 DDX21 DHX15 DHX36 ECM1 ECT2 EDA EDA2R EDAR EDN1 EDNRA EDNRB F2R F2RL1 FADD FASLG FBXW11 FKBP1A FLNA FLOT1…
BCL10	GO:0050867	POSITIVE REGULATION OF CELL ACTIVATION	ABL1 ABL2 ACTA2 ACTB ACTL6A ACTL6B ADA ADAM8 AGER AIF1 AKIRIN2 AKT1 AMBRA1 ANXA1 AP3B1 AP3D1 APP ARID1A ARID1B ARID2 ATAD5 AXL B2M BAD BCL10 BCL2 BCL6 BLOC1S3 BLOC1S6 BMI1 BRD2 BRD4 BRD7 BST1 BTK BTN2A2 BTNL2 CAPN3 CARD11 CAV1 CBFB CCDC88B CCL19 CCL2 CCL21 CCL3 CCL5 CCR2 CCR7 CD160 CD1D CD2 CD200 CD209 CD226 CD24 CD27 CD274 CD276 CD28 CD320 CD38 CD3E CD4 CD40 CD40LG CD46 CD47 CD5 CD55 CD6 CD70 CD…
BCL10	GO:0045785	POSITIVE REGULATION OF CELL ADHESION	ABI3BP ABL1 ABL2 ACTB ACTL6A ACTL6B ADA ADAM19 ADAM8 ADAM9 ADGRG1 AFDN AGER AGR2 AIF1 AKT1 ALOX15 ALOX5 AMBRA1 ANGPT1 ANK3 ANXA1 AP3B1 AP3D1 APBB1IP APOA1 ARHGEF7 ARID1A ARID1B ARID2 ARL2 ARPC2 ATM AZU1 B2M BAD BAG4 BCL10 BCL6 BMI1 BMP7 BRAF BRD2 BRD4 BRD7 BTN2A2 BTNL2 C1QBP CALR CARD11 CARMIL1 CASS4 CAV1 CBFB CCDC80 CCDC88B CCL19 CCL2 CCL21 CCL25 CCL28 CCL5 CCN1 CCR2 CCR7 CD160 CD1D CD209 CD24 C…
BCL10	GO:0022409	POSITIVE REGULATION OF CELL CELL ADHESION	ABL1 ABL2 ACTB ACTL6A ACTL6B ADA ADAM19 ADAM8 AFDN AGER AIF1 AKT1 ALOX5 AMBRA1 ANK3 ANXA1 AP3B1 AP3D1 ARID1A ARID1B ARID2 B2M BAD BCL10 BCL6 BMI1 BMP7 BRD2 BRD4 BRD7 BTN2A2 BTNL2 CARD11 CAV1 CBFB CCDC88B CCL19 CCL2 CCL21 CCL5 CCR2 CCR7 CD160 CD1D CD209 CD24 CD27 CD274 CD276 CD28 CD3E CD4 CD40LG CD44 CD46 CD47 CD5 CD55 CD6 CD70 CD74 CD80 CD81 CD83 CD86 CEACAM6 CHST2 CHST4 CITED2 CLECL1P CORO1A CR1…
BCL10	GO:0001819	POSITIVE REGULATION OF CYTOKINE PRODUCTION	ABCC8 ABL1 ADAM10 ADAM17 ADAM8 ADCYAP1 ADIPOQ ADORA2B ADRA2A AFAP1L2 AGER AGPAT1 AGPAT2 AGT AIF1 AIM2 AIRE AKAP12 AKIRIN2 ALOX15B ANXA1 APOA2 APP APPL1 ARFGEF2 ARHGEF2 ARID5A ARNT ARRDC4 ATF2 ATF4 ATP6AP2 AZU1 B2M BATF BCL10 BCL3 BMPR1A BRCA1 BSG BTK BTN3A1 BTN3A2 BTNL2 C1QTNF3 C1QTNF4 C3 C3AR1 C5 C5AR1 CADM1 CALCA CAMK4 CAMP CARD11 CARD8 CARD9 CASP1 CASP8 CCBE1 CCDC88B CCL1 CCL19 CCL3 CCR2 CCR7 …
BCL10	GO:0002720	POSITIVE REGULATION OF CYTOKINE PRODUCTION INVOLVED IN IMMUNE RESPONSE	ARID5A B2M BCL10 CAMK4 CARD9 CD160 CD226 CD36 CD55 CD7 CD74 CD81 CLEC7A CLNK DDX1 DDX21 DEFB131A DENND1B DHX36 F2RL1 FCER1G FFAR2 FFAR3 FZD5 GATA3 GPRC5B HK1 HLA-A HLA-E HLA-F HLA-G HTR2A IL18 IL18R1 IL1B IL1R1 IL21 IL4 IL6 INAVA IRF5 KIR2DL4 KIT LACC1 LAPTM5 LILRB1 MALT1 MAP3K7 MAPKAPK2 MAVS MIF MYD88 NLRP3 NOD1 NOD2 NR4A3 P2RX7 PANX1 PLCG2 PRKCZ PYCARD RAET1G RIGI RIPK2 RSAD2 RTN4 SASH3 SCIMP S…
BCL10	GO:0031349	POSITIVE REGULATION OF DEFENSE RESPONSE	AARS2 ABCC1 ABHD17A ABHD8 ACOD1 ADAM8 ADORA2B AGT AGTR1 AIM2 AKIRIN2 AKT1 ALPK1 ANKRD17 AP1G1 AP3B1 APP APPL1 APPL2 ARG1 ARRB2 ATAT1 AURKB BANF1 BCL10 BECN1 BIRC2 BIRC3 BPIFB1 BRCC3 BTK C1QBP C2CD4A C2CD4B C3 CACTIN CADM1 CAMK2N1 CARD8 CARD9 CASP1 CASP12 CASP3 CASP4 CASP5 CASP6 CAV1 CCDC134 CCL1 CCL24 CCL3 CCL5 CCN4 CCR2 CCR7 CD14 CD160 CD1D CD226 CD274 CD28 CD300A CD300LF CD36 CD47 CD81 CEBPA CE…
BCL10	GO:0051091	POSITIVE REGULATION OF DNA BINDING TRANSCRIPTION FACTOR ACTIVITY	ADCY1 ADCY8 AGER AIM2 ALK ANXA3 ARHGEF2 ARHGEF5 ARID5B ATF2 BCL10 BTK CAMK1D CAMK2A CARD11 CARD14 CARD16 CARD9 CD40LG CEBPG CHUK CIB1 CLOCK CLU COPS5 CRNN CRTC1 CRTC2 DDIT3 DDR2 DDRGK1 DHX33 DHX9 EIF2AK2 EP300 EPHA5 ERC1 ESR1 ESR2 FANK1 FER FOXA1 HSPA1A HSPA1B IKBKB IKBKG IL18 IL18R1 IL18RAP IRAK1 KIT LGALS9 LTF MAP3K13 MID2 MTDH MTPN MYD88 NEUROD1 NEUROD2 NEUROG1 NEUROG2 NLRC4 NLRP3 NOD1 NOD2 NP…
BCL10	GO:2001238	POSITIVE REGULATION OF EXTRINSIC APOPTOTIC SIGNALING PATHWAY	AGT AGTR2 APP ATF3 BCL10 BCL2L14 BID BMPR1B CAV1 CD40LG CTNNA1 CYLD DEDD2 FADD FAF1 FASLG G0S2 GPER1 HTRA2 HYAL2 INHBA ITM2C LTA LTB LTBR MAL NF1 PAK2 PDIA3 PEA15 PMAIP1 PML PPP1CA PPP2R1A PPP2R1B PTPRC PYCARD RBCK1 RET RIPK1 SFRP1 SKIL SRPX STK3 STK4 TGFB2 THBS1 TLR4 TLR6 TNF TNFRSF12A TNFSF10 TNFSF11 TNFSF12 TNFSF14 TNFSF15 TRAF2 WWOX ZSWIM2
BCL10	GO:0010628	POSITIVE REGULATION OF GENE EXPRESSION	A1CF ABCC8 ABCF1 ABL1 ACTA1 ACTA2 ACTC1 ACTG1 ACTG2 ACVR1B ADAM10 ADAM17 ADAM19 ADAM2 ADAM8 ADAR ADCYAP1 ADIPOQ ADM2 ADORA2B ADRA2A ADTRP AFAP1L2 AFDN AGER AGO1 AGO2 AGO3 AGPAT1 AGPAT2 AGR2 AGT AICDA AIF1 AIM2 AIRE AKAP12 AKIRIN2 AKT1 AKT2 ALDH1A2 ALKBH1 ALKBH4 ALOX12B ALOX15B AMH ANGEL2 ANGPT1 ANGPTL8 ANK2 ANK3 ANXA1 ANXA2 APEX1 APOA2 APOB APOBEC1 APOBEC2 APOBEC3A APOBEC3C APOBEC3F APP APPL1 AR …
BCL10	GO:0002699	POSITIVE REGULATION OF IMMUNE EFFECTOR PROCESS	ADORA2B ANKRD17 ANXA1 AP1G1 APPL2 ARG1 ARID5A ATAD5 AZGP1 B2M BCL10 BRD2 BRD4 BTK C17orf99 C3 CADM1 CAMK4 CARD9 CCL19 CCR2 CD160 CD177 CD1A CD1B CD1C CD1D CD1E CD226 CD244 CD28 CD300A CD36 CD37 CD40 CD46 CD55 CD7 CD74 CD80 CD81 CD86 CFP CLCF1 CLEC7A CLNK COLEC10 COLEC11 CR1 CRTAM CYRIB DDRGK1 DDX1 DDX21 DDX60 DEFB131A DENND1B DHX36 DHX58 DNAJB9 ENPP3 EP300 EPHB2 EXOSC3 EXOSC6 F2RL1 FADD FBXO38 FC…
BCL10	GO:0050778	POSITIVE REGULATION OF IMMUNE RESPONSE	A2M AARS2 ABHD17A ABHD8 ABL1 ACOD1 ADA ADAM8 AIM2 AKIRIN2 AKT1 ALPK1 ANKRD17 ANXA1 AP1G1 AP3B1 APP APPL1 APPL2 ARID5A ARRB2 ATAD5 ATAT1 AURKB AZGP1 B2M BAG6 BANF1 BANK1 BAX BCAR1 BCL10 BCL2 BECN1 BIRC2 BIRC3 BLK BLNK BMX BPIFB1 BRAF BRCC3 BRD2 BRD4 BTK BTN1A1 BTN2A1 BTN2A2 BTN2A3P BTN3A1 BTN3A2 BTN3A3 BTNL10P BTNL2 BTNL3 BTNL8 BTNL9 BTRC C17orf99 C1QA C1QB C1QBP C1QC C1R C1RL C1S C2 C3 C3AR1 C4A …
BCL10	GO:0002684	POSITIVE REGULATION OF IMMUNE SYSTEM PROCESS	A2M AARS2 ABHD17A ABHD8 ABL1 ABL2 ACIN1 ACOD1 ACTB ACTL6A ACTL6B ADA ADAM10 ADAM17 ADAM8 ADORA2B AGER AIF1 AIM2 AKIRIN1 AKIRIN2 AKT1 ALPK1 AMBRA1 ANKRD17 ANO6 ANXA1 AP1G1 AP3B1 AP3D1 APP APPL1 APPL2 AQP3 ARG1 ARID1A ARID1B ARID2 ARID5A ARRB2 ASCL2 ATAD5 ATAT1 AURKB AXL AZGP1 B2M BAD BAG6 BANF1 BANK1 BAX BCAR1 BCL10 BCL2 BCL6 BDKRB1 BECN1 BIRC2 BIRC3 BLK BLNK BLOC1S3 BLOC1S6 BMI1 BMX BPIFB1 BRAF B…
BCL10	GO:0032755	POSITIVE REGULATION OF INTERLEUKIN 6 PRODUCTION	ADORA2B AGER AIF1 AKIRIN2 APP ARHGEF2 ARID5A BCL10 BSG BTK C1QTNF4 CARD9 CD36 CD74 CLEC7A CYBA DEFB124 DHX9 EREG F2R F2RL1 FCER1G HMGB1 HSPD1 HYAL2 IFIH1 IFNG IL16 IL17A IL17D IL17F IL17RA IL17RC IL1A IL1B IL1RAP IL1RL2 IL33 IL36A IL6 IL6R INAVA ISL1 LAPTM5 LBP LEP LGALS9 LILRA2 LILRA5 LILRB2 LPL MAPK13 MAVS MBP MIR144 MIR657 MIR92A1 MYD88 NLRP10 NOD1 NOD2 NOS2 P2RX7 PLCG2 POU2AF1 POU2F2 PYCARD R…
BCL10	GO:0032757	POSITIVE REGULATION OF INTERLEUKIN 8 PRODUCTION	ADIPOQ AFAP1L2 APOA2 BCL10 CALCA CAMP CD14 CD2 CD244 CD58 CD74 CHI3L1 CLEC7A DDIT3 DEFA5 ELANE F2R F2RL1 F3 FADD FCN1 FFAR2 GDF2 HMGB1 HSPA1A HSPA1B HYAL2 IL17D IL1B IL6 LAMTOR5 LBP LEP LGALS9 LILRA2 MAVS MYD88 NLRP10 NOD1 NOD2 NOS2 PARK7 PLA2G1B PRG3 PRKD2 PYCARD RAB1A RELA RIGI RIPK1 SERPINE1 STAT3 SYK TIRAP TLR1 TLR2 TLR3 TLR4 TLR5 TLR7 TLR8 TLR9 TNF WNT5A ZNF580
BCL10	GO:1902533	POSITIVE REGULATION OF INTRACELLULAR SIGNAL TRANSDUCTION	AARS1 ABCA7 ABL1 ABRA ACKR3 ACTA2 ACTN4 ACVR1 ACVR2A ACVRL1 ADA ADAM8 ADAM9 ADCY10 ADCYAP1 ADCYAP1R1 ADGRG1 ADGRV1 ADIPOQ ADISSP ADORA1 ADORA2A ADORA2B ADRA1A ADRA1B ADRA1D ADRA2A ADRA2B ADRA2C ADRB1 ADRB2 ADRB3 ADTRP AGER AGO1 AGO3 AGR2 AGT AJUBA AKAP12 AKAP13 AKAP5 AKAP6 AKR1C2 AKR1C3 AKT1 AKT3 ALKAL1 ALKAL2 ALOX12B ALOX15 ALOX15B ALPK1 ALS2 AMBRA1 AMH ANGPT1 ANKRD1 ANKRD17 ANKRD6 APELA APOA1 A…
BCL10	GO:1903039	POSITIVE REGULATION OF LEUKOCYTE CELL CELL ADHESION	ABL1 ABL2 ACTB ACTL6A ACTL6B ADA ADAM8 AGER AIF1 AKT1 ALOX5 AMBRA1 ANXA1 AP3B1 AP3D1 ARID1A ARID1B ARID2 B2M BAD BCL10 BCL6 BMI1 BRD2 BRD4 BRD7 BTN2A2 BTNL2 CARD11 CAV1 CBFB CCDC88B CCL19 CCL2 CCL21 CCL5 CCR2 CCR7 CD160 CD1D CD209 CD24 CD27 CD274 CD276 CD28 CD3E CD4 CD40LG CD44 CD46 CD47 CD5 CD55 CD6 CD70 CD74 CD80 CD81 CD83 CD86 CHST2 CHST4 CLECL1P CORO1A CR1 CSK CYLD CYRIB DHPS DNAJA3 DOCK8 DPP…
BCL10	GO:0032765	POSITIVE REGULATION OF MAST CELL CYTOKINE PRODUCTION	BCL10 FCER1G KIT NR4A3 SYK
BCL10	GO:0044093	POSITIVE REGULATION OF MOLECULAR FUNCTION	ABI1 ABL1 ABR ACR ACTN2 ACTN4 ADAM17 ADCY1 ADCY8 ADCYAP1 ADD1 ADD2 ADIPOQ ADORA2B ADORA3 AGAP2 AGER AGRN AHSA1 AIM2 AKT1 AKTIP ALK ALS2 ANGPT1 ANXA3 APC2 ARAP1 ARHGAP11A ARHGAP11B ARHGAP42 ARHGEF16 ARHGEF2 ARHGEF5 ARHGEF7 ARID5B ARRDC3 ARRDC4 ASAP3 ASPH ATF2 ATP2A1 ATPSCKMT AVPR2 AZIN2 B3GAT3 BAMBI BCAR3 BCAS3 BCL10 BCR BDNF BMI1 BMP2 BMP4 BTK BTRC CAB39 CACNA1C CACNA1D CACNB3 CACUL1 CALCA CAMK1 …
BCL10	GO:0051240	POSITIVE REGULATION OF MULTICELLULAR ORGANISMAL PROCESS	ABAT ABCA1 ABCA7 ABCC8 ABL1 ABL2 ACACB ACADL ACE2 ACHE ACIN1 ACSL1 ACTA2 ACTB ACTL6A ACTL6B ACTN3 ACVR1 ACVR1B ACVR2A ACVR2B ACVRL1 ADA ADAM10 ADAM12 ADAM17 ADAM7 ADAM8 ADCY10 ADCYAP1 ADD3 ADGRB1 ADGRB2 ADGRB3 ADGRV1 ADIPOQ ADIPOR1 ADIPOR2 ADM ADM2 ADM5 ADNP ADORA2A ADORA2B ADRA1A ADRA1D ADRA2A ADRA2B ADRB1 ADRB2 ADRB3 AFAP1L2 AGER AGGF1 AGO2 AGPAT1 AGPAT2 AGRN AGRP AGT AGTR2 AIF1 AIM2 AIRE AKAP1…
BCL10	GO:0061081	POSITIVE REGULATION OF MYELOID LEUKOCYTE CYTOKINE PRODUCTION INVOLVED IN IMMUNE RESPONSE	BCL10 CAMK4 CARD9 CD36 CD74 DDX1 DDX21 DHX36 FCER1G GPRC5B HLA-G KIT LAPTM5 LILRB1 MAPKAPK2 MAVS MIF MYD88 NOD1 NR4A3 P2RX7 PANX1 PLCG2 PYCARD RIGI RIPK2 RTN4 SEMA7A SIRT1 SPON2 SYK TICAM1 TLR3 TLR4 TLR7 WNT5A
BCL10	GO:0051092	POSITIVE REGULATION OF NF KAPPAB TRANSCRIPTION FACTOR ACTIVITY	AGER AIM2 ALK ARHGEF2 BCL10 BTK CAMK2A CARD11 CARD14 CARD16 CARD9 CD40LG CHUK CIB1 CLOCK CLU CRNN DDRGK1 DHX33 DHX9 EIF2AK2 ERC1 FER HSPA1A HSPA1B IKBKB IKBKG IL18 IL18R1 IL18RAP IRAK1 LGALS9 LTF MAP3K13 MID2 MTDH MTPN MYD88 NLRC4 NLRP3 NOD1 NOD2 NPM1 NTRK1 PPIA PRDX3 PRKCH PRKCI PRKCQ PRKCZ PRKD1 PRKD2 PYCARD RAB7B RBCK1 RELA RHEBL1 RIPK1 RIPK3 RIPK4 RNF25 RNF31 ROR1 RPS3 RPS6KA4 RPS6KA5 RTKN2 S…
BCL10	GO:0010562	POSITIVE REGULATION OF PHOSPHORUS METABOLIC PROCESS	ABI1 ABL1 ACSL3 ACVR2A ADAM17 ADCY10 ADCY8 ADCYAP1 ADCYAP1R1 ADGRF5 ADIPOQ ADORA1 AGAP2 AKT1 AKTIP ALS2 ANG ANGPT1 ANGPT4 APLN APOC2 APP ARAF AREG ARHGEF2 ARHGEF5 ARL2BP ARNT ARRB1 ATG14 AVPR1B BANK1 BCL10 BEND3 BMP2 BMP4 BRAF BRAT1 C3 CAB39 CACUL1 CALCA CAMK1 CAPN2 CARD10 CARD14 CASS4 CCDC88A CCNY CD244 CD4 CD74 CD80 CDK2AP1 CDKN1A CEMIP CENPE CHI3L1 CHP1 CHP2 CIB1 CIMAP3 CLIP3 CLSPN CNOT9 CNTF …
BCL10	GO:0042327	POSITIVE REGULATION OF PHOSPHORYLATION	ABI1 ABL1 ACVR2A ADAM17 ADCY8 ADCYAP1 ADIPOQ AGAP2 AKT1 AKTIP ALS2 ANG ANGPT1 ANGPT4 APLN ARAF AREG ARHGEF2 ARHGEF5 ARL2BP ARRB1 ATG14 BANK1 BCL10 BMP2 BMP4 BRAF BRAT1 C3 CAB39 CACUL1 CALCA CAMK1 CARD10 CARD14 CASS4 CCDC88A CCNY CD4 CD74 CD80 CDK2AP1 CDKN1A CEMIP CENPE CHI3L1 CIB1 CIMAP3 CLIP3 CLSPN CNOT9 CNTF COPS8 CREBL2 CRIPTO CSF1R CSPG4 CTF1 DDR2 DDRGK1 DHX34 DIPK2A DIRAS1 DIRAS2 DOK7 DRD4 D…
BCL10	GO:1901875	POSITIVE REGULATION OF POST TRANSLATIONAL PROTEIN MODIFICATION	AIMP2 AMER1 ANGPT1 ARNT ARRDC3 ARRDC4 AXIN1 BCL10 BIRC2 BIRC3 BIRC7 BIRC8 BMI1 BTRC CAV1 CBLB CDC14B CDC20 CDK5RAP3 CDKN2A CENPS CENPX CHFR COMMD1 CRY1 CUL3 DCUN1D1 DCUN1D2 DCUN1D3 DCUN1D4 DCUN1D5 DDX3X DERL1 DNAJA3 DNAJB2 EGR1 FAM107A FANCI FANCM FBXO33 FBXO4 FBXW7 FZR1 GABARAP GNL3 GSK3A GSK3B HAMP HDAC3 HDAC4 HSPA5 HSPBP1 HUWE1 INAVA KDM1A KLHL40 LAPTM5 LRRK2 MAGEA2 MAGEA2B MAGEC2 MALT1 MAPK9 …
BCL10	GO:0002702	POSITIVE REGULATION OF PRODUCTION OF MOLECULAR MEDIATOR OF IMMUNE RESPONSE	ARID5A ATAD5 B2M BCL10 BTK C17orf99 CAMK4 CARD9 CD160 CD226 CD244 CD28 CD36 CD37 CD40 CD55 CD7 CD74 CD81 CD86 CLCF1 CLEC7A CLNK DDX1 DDX21 DEFB131A DENND1B DHX36 DNAJB9 EPHB2 EXOSC3 EXOSC6 F2RL1 FCER1G FFAR2 FFAR3 FZD5 GALNT2 GATA3 GPI GPRC5B HK1 HLA-A HLA-E HLA-F HLA-G HMCES HPX HTR2A IL10 IL13 IL13RA1 IL17A IL17F IL18 IL18R1 IL1B IL1R1 IL2 IL21 IL2RG IL33 IL4 IL4R IL5 IL6 INAVA IRF5 KIR2DL4 KIT…
BCL10	GO:0043068	POSITIVE REGULATION OF PROGRAMMED CELL DEATH	ABL1 ACIN1 ACVR1C ADAM8 ADAMTSL4 ADCY10 ADIPOQ ADORA2A AGT AGTR2 AIFM1 AIFM2 AIMP2 AKAP12 AKR1C3 ALDH1A2 ALDH1A3 ANKRD1 ANO6 ANXA1 APAF1 APBB1 APBB2 APC APP ARG1 ARHGEF7 ARL6IP5 ASCL1 ATF3 ATF4 ATF6 ATG7 ATM ATP2A2 B4GALT1 BACE1 BAD BAG1 BAK1 BARD1 BAX BBC3 BCAP31 BCL10 BCL2 BCL2A1 BCL2L1 BCL2L10 BCL2L11 BCL2L14 BCL2L2 BCL6 BCLAF1 BECN1 BID BIN1 BLID BMF BMP2 BMP4 BMP7 BMPR1B BNIP3 BNIP3L BOK BRM…
BCL10	GO:0051247	POSITIVE REGULATION OF PROTEIN METABOLIC PROCESS	ABCA2 ABCB10 ABCF1 ABCG1 ABI1 ABL1 ACVR2A ADAM17 ADAM8 ADAM9 ADCY8 ADCYAP1 ADIPOQ ADRA2A AGAP2 AGBL4 AGER AGO2 AGTPBP1 AIMP2 AKT1 AKT2 AKTIP ALS2 AMER1 ANGPT1 ANGPT4 ANGPTL8 ANXA2 APC APOE APP ARAF ARHGEF2 ARHGEF5 ARL2BP ARNT ARRB1 ARRDC3 ARRDC4 ASB11 ASB5 ASB9 ASPH ASPSCR1 ASTL ATG14 ATG7 ATP5IF1 ATXN3 ATXN3L AURKA AURKAIP1 AXIN1 AXIN2 BAD BAG2 BAG6 BAK1 BANK1 BARD1 BARHL2 BBS7 BCAP31 BCL10 BCL3…
BCL10	GO:0031401	POSITIVE REGULATION OF PROTEIN MODIFICATION PROCESS	ABI1 ABL1 ACVR2A ADAM17 ADCY8 ADCYAP1 ADIPOQ AGAP2 AIMP2 AKT1 AKTIP ALS2 AMER1 ANGPT1 ANGPT4 ARAF ARHGEF2 ARHGEF5 ARL2BP ARNT ARRB1 ARRDC3 ARRDC4 ASPSCR1 ATG14 ATG7 AXIN1 BANK1 BCL10 BIRC2 BIRC3 BIRC7 BIRC8 BMAL1 BMI1 BMP2 BMP4 BRAF BRAT1 BRMS1 BTRC C3 CAB39 CACUL1 CALCA CAMK1 CARD10 CARD14 CASS4 CAV1 CBLB CCDC88A CCNY CD4 CD74 CD80 CDC14B CDC20 CDK2AP1 CDK5RAP3 CDKN1A CDKN2A CEMIP CENPE CENPS CE…
BCL10	GO:0031398	POSITIVE REGULATION OF PROTEIN UBIQUITINATION	AIMP2 AMER1 ANGPT1 ARRDC3 ARRDC4 AXIN1 BCL10 BIRC2 BIRC3 BIRC7 BIRC8 BMI1 BTRC CAV1 CBLB CDC14B CDC20 CDK5RAP3 CENPS CENPX CHFR COMMD1 CRY1 CUL3 DDX3X DERL1 DNAJA3 DNAJB2 FAM107A FANCI FANCM FBXO33 FBXO4 FBXW7 FZR1 GABARAP GSK3A GSK3B HAMP HDAC3 HSPA5 HSPBP1 HUWE1 INAVA KDM1A KLHL40 LAPTM5 LRRK2 MAGEA2 MAGEA2B MAGEC2 MALT1 MAPK9 MARCHF7 MTA1 MYCBP2 NDFIP1 NDFIP2 NGF NHLRC1 NMI NOD2 NPM1 NSMCE3 PA…
BCL10	GO:0002833	POSITIVE REGULATION OF RESPONSE TO BIOTIC STIMULUS	AARS2 ABHD17A ABHD8 ACOD1 ADAM8 AIM2 AKIRIN2 AKT1 ALPK1 ANKRD17 AP1G1 AP3B1 APP APPL1 APPL2 ARG1 ARRB2 ATAT1 AURKB BANF1 BCL10 BECN1 BIRC2 BIRC3 BMP6 BPIFB1 BRCC3 BTK C1QBP CACTIN CADM1 CARD8 CARD9 CASP1 CASP6 CAV1 CCDC134 CCL5 CD14 CD160 CD180 CD1D CD226 CD274 CD300A CD300LF CD36 CGAS CHUK CLEC4E CLEC6A CLEC7A CLNK CLPB COLEC10 COLEC11 COLEC12 CPT1A CPTP CREBBP CRTAM CSNK1A1 CTSS CYBA CYLD DAB2I…
BCL10	GO:0032103	POSITIVE REGULATION OF RESPONSE TO EXTERNAL STIMULUS	AARS2 ABCC1 ABHD17A ABHD8 ACOD1 ADAM10 ADAM17 ADAM8 ADORA2B AGER AGT AGTR1 AIF1 AIM2 AKIRIN1 AKIRIN2 AKT1 ALPK1 ANKRD17 ANO6 AP1G1 AP3B1 APOH APP APPL1 APPL2 ARG1 ARRB2 ARTN ATAT1 AURKB AZU1 BANF1 BCL10 BECN1 BIRC2 BIRC3 BMP6 BMPR2 BPIFB1 BRAF BRCC3 BTK C1QBP C2CD4A C2CD4B C3 C3AR1 C5AR1 CACTIN CADM1 CALR CAMK1D CAMK2N1 CARD8 CARD9 CASP1 CASP12 CASP3 CASP4 CASP5 CASP6 CASR CAV1 CCDC134 CCL1 CCL19…
BCL10	GO:0051254	POSITIVE REGULATION OF RNA METABOLIC PROCESS	AAMDC ABHD14B ABL1 ABLIM1 ABLIM3 ABRA ABT1 ACSS2 ACTB ACTL6A ACTL6B ACTN1 ACTN2 ACTN4 ACTR2 ACTR3 ACTR5 ACTR6 ACTR8 ACVR1 ACVR2A ACVRL1 ADCYAP1 ADIRF ADRB2 AFAP1L2 AGO1 AGO2 AGO3 AGO4 AGRN AGT AGTR2 AHI1 AHR AIP AIRE AKAP8L AKIRIN1 AKIRIN2 AKNA AKT1 ALKBH5 ALX1 ALX4 ANKRD1 ANKRD23 ANKRD49 ANXA2 AP3B1 AP3D1 APBB1 APBB2 APEX1 APLN APOE APP AR ARF4 ARGLU1 ARHGEF11 ARHGEF2 ARID1A ARID1B ARID3A ARID3B…
BCL10	GO:0023056	POSITIVE REGULATION OF SIGNALING	AACS AAK1 AARS1 ABAT ABCA7 ABCC8 ABL1 ABRA ACKR3 ACP3 ACSL4 ACTA2 ACTN4 ACVR1 ACVR1B ACVR2A ACVR2B ACVRL1 ADA ADAM10 ADAM17 ADAM8 ADAM9 ADAMTS20 ADAMTS3 ADCY1 ADCY10 ADCY8 ADCYAP1 ADCYAP1R1 ADGRA2 ADGRG1 ADGRV1 ADIPOQ ADIPOR1 ADISSP ADNP ADORA1 ADORA2A ADORA2B ADRA1A ADRA1B ADRA1D ADRA2A ADRA2B ADRA2C ADRB1 ADRB2 ADRB3 ADTRP AFAP1L2 AGER AGO1 AGO3 AGPAT1 AGPAT2 AGR2 AGT AGTR2 AIMP1 AJUBA AKAP12 A…
BCL10	GO:0050862	POSITIVE REGULATION OF T CELL RECEPTOR SIGNALING PATHWAY	ADA BCL10 CARD11 CCR7 CD226 CD81 CYLD IKBKG KCNN4 LCK LIPA NECTIN2 PRKD2 RAB29 RELA RPS3 TESPA1 TRAT1 UBR2
BCL10	GO:1903557	POSITIVE REGULATION OF TUMOR NECROSIS FACTOR SUPERFAMILY CYTOKINE PRODUCTION	ABCC8 ADAM10 ADAM17 ADAM8 AGER AKAP12 APP ARFGEF2 ARHGEF2 ARID5A AZU1 BCL10 BTK C1QTNF4 CARD9 CCL19 CCL3 CCR2 CD14 CD2 CD36 CD86 CLEC7A CLU CYBA CYBB DDT DHX9 EPHB2 FADD FCER1G FCGR1A FCGR1BP FCGR2A FCGR2B FCGR2C FCGR3A FRMD8 FZD5 HAVCR2 HDAC2 HLA-E HMGB1 HSPB1 IFIH1 IFNG IFNGR1 IL12B IL17A IL17F IL1A IL23A IL33 IL6 ISL1 JAK2 LBP LEP LGALS9 LILRA2 LILRA5 LPL LRRK2 LY96 MAPKAPK2 MAVS MIF MIR144 MI…
BCL10	GO:0043687	POST TRANSLATIONAL PROTEIN MODIFICATION	ABCA2 ABCB11 ABL1 ABRAXAS2 ADGRB1 AGBL1 AGBL4 AGBL5 AGTPBP1 AIMP2 AKT1 AKTIP AMBRA1 AMER1 AMFR ANAPC1 ANAPC10 ANAPC11 ANAPC13 ANAPC15 ANAPC16 ANAPC2 ANAPC4 ANAPC5 ANAPC7 ANGPT1 ANKIB1 ANKRD9 APPBP2 AREL1 ARIH1 ARIH2 ARK2C ARNT ARRB1 ARRB2 ARRDC1 ARRDC3 ARRDC4 ASB1 ASB10 ASB11 ASB12 ASB13 ASB14 ASB15 ASB16 ASB17 ASB18 ASB2 ASB3 ASB4 ASB5 ASB6 ASB7 ASB8 ASB9 ATG10 ATG16L1 ATG3 ATG5 ATG7 ATXN3 ATXN3…
BCL10	GO:0002440	PRODUCTION OF MOLECULAR MEDIATOR OF IMMUNE RESPONSE	ACP5 AICDA ANGPT1 APLF APOA1 APOA2 ARG1 ARID5A ATAD5 ATG5 ATG9A AXL B2M BATF BCL10 BCL6 BST2 BTK C17orf99 CALHM6 CAMK4 CARD9 CCR2 CCR6 CD160 CD22 CD226 CD244 CD28 CD36 CD37 CD40 CD40LG CD55 CD7 CD74 CD81 CD86 CD96 CGAS CLC CLCF1 CLEC7A CLNK CR1 CTNNBL1 CUEDC2 CYREN DDX1 DDX21 DEFB131A DENND1B DHX36 DNAJB9 ELANE EPHB2 EPX ERCC1 EVPL EXO1 EXOSC3 EXOSC6 F2RL1 FCER1G FCGR2B FCRL3 FFAR2 FFAR3 FOXP3 FZ…
BCL10	GO:0051259	PROTEIN COMPLEX OLIGOMERIZATION	ABCA3 ACACA ACACB ACOT13 ADCY8 ALAD ALDH1A2 ALDH1A3 ALDH9A1 ALDOA ALOX5AP ALS2 APIP APP APPL2 AQP10 AQP11 AQP2 AQP4 AQP5 ARC ARHGAP27 ATL1 ATL2 ATL3 B2M BASP1 BCL10 BCL11A BEND3 BEST1 BLM BOK C9 CALHM1 CALHM3 CARD11 CARD8 CARD9 CBR4 CBY1 CD247 CD2AP CD74 CEP57 CHMP2A CLDN1 CLYBL COL1A2 COL6A1 COMP CPSF6 CPSF7 CRTC1 CRTC2 CRTC3 CRYZ CTH CUTC DEFA5 DELE1 DNM1 DNM1L ECT2 EHD1 EHD3 EHD4 ELAVL1 EP300 …
BCL10	GO:0043933	PROTEIN CONTAINING COMPLEX ORGANIZATION	AAR2 ABCA1 ABCA3 ABCA5 ABCA7 ABCE1 ABCG1 ABHD17A ABHD8 ABITRAM ABL1 ABT1 ACACA ACACB ACAD9 ACOT13 ACSL3 ACTN2 ADAM10 ADAR ADCY8 ADD1 ADD2 ADD3 ADRB2 ADRM1 AFDN AFG2B AGO1 AGO2 AGO3 AGO4 AGT AGTR1 AHCTF1 AIDA AIF1 AIFM1 AIM2 AIMP2 AJUBA AKAIN1 AKAP9 ALAD ALDH1A2 ALDH1A3 ALDH9A1 ALDOA ALDOB ALOX15 ALOX5AP ALS2 AMBRA1 ANG ANGPT1 ANGPTL3 ANGPTL4 ANKRA2 ANKRD27 ANKRD53 ANKS4B ANLN ANO6 ANP32B AP2B1 AP…
BCL10	GO:0051260	PROTEIN HOMOOLIGOMERIZATION	ABCA3 ACACA ACACB ACOT13 ADCY8 ALAD ALDH1A2 ALDH1A3 ALDH9A1 ALDOA ALOX5AP ALS2 APIP APP APPL2 AQP10 AQP11 AQP2 AQP4 AQP5 ARC ATL1 ATL2 ATL3 B2M BASP1 BCL10 BCL11A BEND3 BLM C9 CALHM1 CARD11 CARD8 CARD9 CBR4 CBY1 CEP57 CHMP2A CLYBL COMP CRTC1 CRTC2 CRTC3 CRYZ CTH DEFA5 DELE1 DNM1 ECT2 EHD1 EHD3 EHD4 ELAVL1 EVL FUS G3BP2 GBP5 GLRA3 GLS GNMT GOLGA2 GRIA3 GSDMD HCN1 HLA-G HPRT1 HSD17B10 IAPP IKZF4 IT…
BCL10	GO:0032446	PROTEIN MODIFICATION BY SMALL PROTEIN CONJUGATION	ABCB11 ABL1 ADGRB1 AIMP2 AKT1 AKTIP AMBRA1 AMER1 AMFR ANAPC1 ANAPC10 ANAPC11 ANAPC13 ANAPC15 ANAPC16 ANAPC2 ANAPC4 ANAPC5 ANAPC7 ANGPT1 ANKIB1 ANKRD9 APPBP2 AREL1 ARIH1 ARIH2 ARK2C ARNT ARRB1 ARRB2 ARRDC1 ARRDC3 ARRDC4 ASB1 ASB10 ASB11 ASB12 ASB13 ASB14 ASB15 ASB16 ASB17 ASB18 ASB2 ASB3 ASB4 ASB5 ASB6 ASB7 ASB8 ASB9 ATG10 ATG3 ATG5 ATG7 AXIN1 BAG2 BAG5 BARD1 BCL10 BCL11A BCL2 BEX1 BEX2 BEX3 BEX4 …
BCL10	GO:0050854	REGULATION OF ANTIGEN RECEPTOR MEDIATED SIGNALING PATHWAY	ADA BCL10 BTN2A2 BTNL2 BTRC CARD11 CBLB CCR7 CD160 CD19 CD22 CD226 CD300A CD72 CD81 CEACAM1 CMTM3 CSK CYLD DGKZ DUSP22 DUSP3 ELF1 EZR FCGR2B FCMR FCRL3 FOXP1 GBP1 GCSAM GCSAML GPS2 IKBKG ITPRIPL1 KCNN4 LAPTM5 LCK LGALS3 LILRB4 LIPA LPXN LYN MALT1 MIR18A MIR19A MIR34A NCK1 NECTIN2 NFAM1 PAWR PHPT1 PLCL2 PRKCH PRKD2 PRNP PTPN2 PTPN22 PTPN6 PTPRC PTPRJ PVRIG RAB29 RC3H1 RELA RPS3 SH2D1A SLA2 SLC39A1…
BCL10	GO:2001233	REGULATION OF APOPTOTIC SIGNALING PATHWAY	AATF ACAA2 ACKR3 ACSL5 ACVR1 ADCY10 ADORA2A AGT AGTR2 AKT1 APAF1 APP AR ARHGEF2 ARMC10 ASAH2 ATAD5 ATF3 ATF4 BAD BAG5 BAK1 BAX BBC3 BCAP31 BCL10 BCL2 BCL2L1 BCL2L11 BCL2L12 BCL2L14 BCLAF1 BDKRB2 BDNF BECN1 BID BIRC6 BMI1 BMP4 BMP5 BMPR1B BOK BRCA1 C8orf44-SGK3 CASP2 CAV1 CCAR2 CD40LG CD44 CD74 CDKN2D CFLAR CLU COL2A1 CRADD CREB3 CREB3L1 CSF2 CSNK2A1 CSNK2A2 CTH CTNNA1 CTNNB1 CTSC CTSH CTTN CX3CL1…
BCL10	GO:0002902	REGULATION OF B CELL APOPTOTIC PROCESS	ADA AURKB BAX BCL10 BCL2 BCL6 BTK CD74 FNIP1 FOXP1 HSH2D IL10 IL2 IRS2 LYN MIF MIR17HG MYC NOC2L ORMDL3 PDCD1 SLC39A10
BCL10	GO:0050865	REGULATION OF CELL ACTIVATION	ABL1 ABL2 ACTA2 ACTB ACTL6A ACTL6B ADA ADAM8 ADAMTS18 ADGRF5 ADGRG1 ADORA2A AGER AHR AIF1 AKIRIN2 AKT1 ALOX12 AMBRA1 ANXA1 AP3B1 AP3D1 APLF APOE APP ARG1 ARG2 ARID1A ARID1B ARID2 ASCL2 ATAD5 ATM AXL B2M BAD BANK1 BATF BCL10 BCL2 BCL6 BID BLOC1S3 BLOC1S6 BMI1 BMP4 BPI BRAF BRD2 BRD4 BRD7 BST1 BTK BTLA BTN2A2 BTNL2 C1QTNF1 CALHM2 CAMK4 CAPN3 CARD11 CASP3 CAV1 CBFB CBLB CCDC88B CCL19 CCL2 CCL21 CCL3…
BCL10	GO:0030155	REGULATION OF CELL ADHESION	ABCA12 ABI3BP ABL1 ABL2 ACER2 ACTB ACTG1 ACTL6A ACTL6B ACTN4 ACVRL1 ADA ADAM10 ADAM15 ADAM19 ADAM22 ADAM8 ADAM9 ADAMDEC1 ADAMTS18 ADGRG1 ADIPOQ ADORA2A ADTRP AFDN AGER AGR2 AIF1 AJAP1 AKNA AKT1 ALOX12 ALOX15 ALOX5 AMBRA1 ANGPT1 ANGPT2 ANK3 ANXA1 AP1AR AP3B1 AP3D1 APBB1IP APOA1 APOD ARG1 ARG2 ARHGAP6 ARHGDIG ARHGEF7 ARID1A ARID1B ARID2 ARL2 ARPC2 ASCL2 ASS1 ATM ATP5F1B ATXN3 AZU1 B2M B4GALNT2 BAD …
BCL10	GO:0022407	REGULATION OF CELL CELL ADHESION	ABCA12 ABL1 ABL2 ACTB ACTL6A ACTL6B ADA ADAM19 ADAM8 ADAMTS18 ADGRG1 ADIPOQ ADORA2A ADTRP AFDN AGER AIF1 AKNA AKT1 ALOX12 ALOX5 AMBRA1 ANK3 ANXA1 AP3B1 AP3D1 APOA1 ARG1 ARG2 ARID1A ARID1B ARID2 ASCL2 ASS1 B2M B4GALNT2 BAD BCL10 BCL6 BMI1 BMP2 BMP4 BMP6 BMP7 BRD2 BRD4 BRD7 BTLA BTN2A2 BTNL2 C1QTNF1 CARD11 CASP3 CAV1 CBFB CBLB CCDC88B CCL19 CCL2 CCL21 CCL25 CCL28 CCL5 CCR2 CCR7 CD160 CD1D CD209 CD2…
BCL10	GO:0031347	REGULATION OF DEFENSE RESPONSE	A2M AARS2 ABCC1 ABHD12 ABHD17A ABHD8 ACE2 ACOD1 ACP5 ADA ADAM8 ADAMTS12 ADAR ADIPOQ ADORA1 ADORA2A ADORA2B AGER AGT AGTR1 AHR AHSG AIM2 AKIRIN2 AKNA AKT1 ALOX15 ALOX5 ALPK1 ANKRD17 ANXA1 AOAH AP1G1 AP3B1 APCS APOA1 APOBEC3F APOBEC3G APOE APP APPL1 APPL2 AREL1 ARG1 ARG2 ARMH4 ARNT ARRB2 ASH1L ATAT1 ATG12 ATG5 AURKB BANF1 BAP1 BCL10 BCL6 BCL6B BCR BECN1 BIRC2 BIRC3 BPIFB1 BRCC3 BRD4 BST1 BTK C1QBP …
BCL10	GO:0051090	REGULATION OF DNA BINDING TRANSCRIPTION FACTOR ACTIVITY	ACOD1 ADCY1 ADCY8 ADGRG3 ADORA3 AGER AIM2 ALK ANXA3 ARHGEF2 ARHGEF5 ARID5B ARRB1 ARRB2 ATF2 BCL10 BCL3 BRMS1 BTK C14orf39 C3orf33 C8orf44-SGK3 CACTIN CAMK1D CAMK2A CARD11 CARD14 CARD16 CARD9 CD40LG CDK5RAP3 CEBPG CHP1 CHUK CIB1 CLOCK CLU CMKLR1 COMMD1 COMMD6 COMMD7 COPS5 CREBZF CRNN CRTC1 CRTC2 CYLD CYP1B1 DDIT3 DDR2 DDRGK1 DHX33 DHX9 EIF2AK2 EIF2AK4 ENPP1 EP300 EPHA5 ERBIN ERC1 ESR1 ESR2 FANK1 F…
BCL10	GO:2001236	REGULATION OF EXTRINSIC APOPTOTIC SIGNALING PATHWAY	ACSL5 ACVR1 AGT AGTR2 AKT1 APP AR ARHGEF2 ATF3 BCL10 BCL2 BCL2L1 BCL2L14 BID BIRC6 BMP4 BMP5 BMPR1B BRCA1 C8orf44-SGK3 CAV1 CD40LG CFLAR COL2A1 CSF2 CTNNA1 CTTN CX3CL1 CYLD DBH DDX3X DEDD2 DEPTOR EYA1 EYA2 EYA3 EYA4 FADD FAF1 FAIM FAIM2 FASLG FEM1B FGA FGB FGF10 FGFR1 FGG FYN G0S2 GATA1 GCLC GCLM GDNF GFRAL GPER1 GPX1 GRINA GSK3B GSTP1 HGF HMGB2 HMOX1 HSPA1A HSPA1B HTRA2 HTT HYAL2 ICAM1 IFI6 IGF1…
BCL10	GO:0002697	REGULATION OF IMMUNE EFFECTOR PROCESS	A2M ACP5 ADGRE2 ADORA2B AGER AHR ANGPT1 ANKRD17 ANXA1 AP1G1 APLF APOA1 APOA2 APPL1 APPL2 ARG1 ARID5A ARRB2 ASCL2 ATAD5 ATG5 ATG9A AXL AZGP1 B2M BATF BCL10 BCL6 BCR BRD2 BRD4 BST2 BTK C17orf99 C1QBP C3 C4BPA C4BPB CADM1 CALHM6 CAMK4 CARD9 CCL19 CCR2 CD160 CD177 CD1A CD1B CD1C CD1D CD1E CD22 CD226 CD244 CD274 CD28 CD300A CD36 CD37 CD40 CD40LG CD46 CD55 CD59 CD5L CD69 CD7 CD74 CD80 CD81 CD84 CD86 CD…
BCL10	GO:0050776	REGULATION OF IMMUNE RESPONSE	A1BG A2M AARS2 ABHD17A ABHD8 ABL1 ACOD1 ADA ADAM8 ADAR ADCY7 AGER AHR AIM2 AKIRIN2 AKT1 ALOX15 ALPK1 AMBP ANKRD17 ANXA1 AP1G1 AP3B1 APLF APOE APP APPL1 APPL2 ARG1 ARG2 ARID5A ARRB2 ASCL2 ATAD5 ATAT1 ATG12 ATG5 AURKB AZGP1 B2M BAG6 BANF1 BANK1 BATF BAX BCAR1 BCL10 BCL2 BCL6 BCR BECN1 BIRC2 BIRC3 BLK BLNK BMX BPIFB1 BRAF BRCC3 BRD2 BRD4 BTK BTLA BTN1A1 BTN2A1 BTN2A2 BTN2A3P BTN3A1 BTN3A2 BTN3A3 BTN…
BCL10	GO:0002682	REGULATION OF IMMUNE SYSTEM PROCESS	A1BG A2M AARS2 ABCB10 ABHD17A ABHD8 ABL1 ABL2 ACIN1 ACOD1 ACP5 ACTB ACTL6A ACTL6B ACVR1B ACVR2A ADA ADAM10 ADAM17 ADAM8 ADAR ADCY7 ADGRE2 ADGRF5 ADIPOQ ADORA1 ADORA2A ADORA2B ADTRP AGER AHR AIF1 AIM2 AIRE AKIRIN1 AKIRIN2 AKT1 ALOX15 ALPK1 AMBP AMBRA1 ANGPT1 ANKRD17 ANKRD54 ANO6 ANXA1 AP1G1 AP3B1 AP3D1 APCS APLF APOA1 APOA2 APOD APOE APP APPL1 APPL2 AQP3 ARG1 ARG2 ARID1A ARID1B ARID2 ARID5A ARNT A…
BCL10	GO:0045088	REGULATION OF INNATE IMMUNE RESPONSE	A2M AARS2 ABHD17A ABHD8 ACOD1 ADAM8 ADAR AIM2 AKIRIN2 AKT1 ALPK1 ANKRD17 AP1G1 AP3B1 APOE APP APPL1 APPL2 ARG1 ARRB2 ATAT1 ATG12 ATG5 AURKB BANF1 BCL10 BECN1 BIRC2 BIRC3 BPIFB1 BRCC3 BTK C1QBP CACTIN CADM1 CALHM6 CARD8 CARD9 CASP1 CASP6 CASP8 CAV1 CCDC134 CCL5 CD14 CD160 CD1D CD226 CD274 CD300A CD300C CD300E CD300H CD300LF CD36 CD96 CDC37 CEACAM1 CEP63 CFH CGAS CHUK CLEC12B CLEC4E CLEC6A CLEC7A C…
BCL10	GO:2000106	REGULATION OF LEUKOCYTE APOPTOTIC PROCESS	ADA ADAM17 ADAM8 ANXA1 ARG2 AURKB AXL BAX BBC3 BCL10 BCL11B BCL2 BCL2L1 BCL2L11 BCL3 BCL6 BIRC7 BMP4 BTK CCL19 CCL21 CCL5 CCR5 CCR7 CD27 CD274 CD3G CD74 CDKN2A CXCL12 DOCK8 EFNA1 FADD FCAR FCER1G FNIP1 FOXP1 GAS6 GHSR GIMAP8 GPAM HCAR2 HCLS1 HIF1A HSH2D IDO1 IL10 IL2 IL7R IRF7 IRS2 ITPKB JAK3 KIFAP3 KITLG LGALS16 LGALS3 LGALS9 LILRB1 LYN MEF2C MERTK MIF MIR17HG MIR34A MIRLET7B MYC NF1 NOC2L NOD2 …
BCL10	GO:0051249	REGULATION OF LYMPHOCYTE ACTIVATION	ABL1 ABL2 ACTB ACTL6A ACTL6B ADA ADAM8 ADORA2A AGER AHR AIF1 AKIRIN2 AKT1 AMBRA1 ANXA1 AP3B1 AP3D1 APLF ARG1 ARG2 ARID1A ARID1B ARID2 ASCL2 ATAD5 ATM AXL B2M BAD BANK1 BATF BCL10 BCL2 BCL6 BID BLOC1S3 BLOC1S6 BMI1 BMP4 BRAF BRD2 BRD4 BRD7 BST1 BTK BTLA BTN2A2 BTNL2 CAMK4 CARD11 CASP3 CAV1 CBFB CBLB CCDC88B CCL19 CCL2 CCL21 CCL5 CCR2 CCR7 CD160 CD19 CD1D CD2 CD209 CD22 CD24 CD27 CD274 CD276 CD28 C…
BCL10	GO:0070228	REGULATION OF LYMPHOCYTE APOPTOTIC PROCESS	ADA ADAM8 ARG2 AURKB BAX BBC3 BCL10 BCL11B BCL2 BCL2L11 BCL3 BCL6 BIRC7 BMP4 BTK CCL5 CD27 CD274 CD3G CD74 DOCK8 EFNA1 FADD FNIP1 FOXP1 GIMAP8 GPAM HIF1A HSH2D IDO1 IL10 IL2 IL7R IRS2 JAK3 KIFAP3 LGALS16 LGALS3 LGALS9 LYN MIF MIR17HG MYC NOC2L ORMDL3 P2RX7 PDCD1 PERP PIP PRELID1 PRKCQ PRKD2 PTCRA RAG1 RIPK3 RORC SLC39A10 SLC46A2 ST3GAL1 TGFB2 TP53 TSC22D3 WNT5A ZC3H8
BCL10	GO:0065009	REGULATION OF MOLECULAR FUNCTION	A2ML1 ABCE1 ABI1 ABL1 ABR ACOD1 ACP4 ACR ACTN2 ACTN4 ADAM15 ADAM17 ADAP1 ADAR ADARB1 ADCY1 ADCY8 ADCYAP1 ADD1 ADD2 ADGRG3 ADGRV1 ADIPOQ ADORA2B ADORA3 AGAP2 AGER AGRN AGT AHCYL1 AHNAK AHSA1 AIDA AIM2 AKAP5 AKT1 AKT1S1 AKTIP ALK ALS2 ANGPT1 ANK3 ANKLE2 ANXA3 APBA3 APC APC2 APOE ARAP1 ARFGEF1 ARHGAP11A ARHGAP11B ARHGAP42 ARHGAP44 ARHGEF16 ARHGEF2 ARHGEF5 ARHGEF7 ARID5B ARL2 ARRB1 ARRB2 ARRDC3 ARRDC…
BCL10	GO:0051174	REGULATION OF PHOSPHORUS METABOLIC PROCESS	ABCA2 ABCA3 ABI1 ABL1 ACMSD ACP4 ACSL3 ACTN3 ACVR2A ADAM17 ADAR ADARB1 ADCY10 ADCY8 ADCYAP1 ADCYAP1R1 ADGRF5 ADIPOQ ADORA1 AGAP2 AGT AIDA AKT1 AKT1S1 AKTIP ALDOB ALS2 AMDHD2 ANG ANGPT1 ANGPT4 ANKLE2 ANTKMT APC APLN APOC1 APOC2 APOE APP ARAF AREG ARHGEF2 ARHGEF5 ARL2 ARL2BP ARNT ARRB1 ATG14 ATP5IF1 ATPSCKMT AVPR1B BANK1 BARD1 BCCIP BCKDK BCL10 BEND3 BLM BMP2 BMP4 BRAF BRAT1 C3 C9orf72 CAB39 CACTIN…
BCL10	GO:0042325	REGULATION OF PHOSPHORYLATION	ABI1 ABL1 ACP4 ACVR2A ADAM17 ADAR ADARB1 ADCY8 ADCYAP1 ADIPOQ AGAP2 AGT AIDA AKT1 AKT1S1 AKTIP ALS2 ANG ANGPT1 ANGPT4 ANKLE2 APC APLN APOE ARAF AREG ARHGEF2 ARHGEF5 ARL2BP ARRB1 ATG14 BANK1 BARD1 BCCIP BCL10 BLM BMP2 BMP4 BRAF BRAT1 C3 C9orf72 CAB39 CACTIN CACUL1 CADM4 CALCA CAMK1 CAMKK2 CARD10 CARD14 CASS4 CCDC88A CCNE2 CCNG1 CCNK CCNT1 CCNT2 CCNY CCNYL1 CD300A CD4 CD74 CD80 CDC25A CDC25C CDC37 …
BCL10	GO:1901873	REGULATION OF POST TRANSLATIONAL PROTEIN MODIFICATION	ABCA2 ABL1 ADGRB1 AIMP2 AKT1 AMER1 ANGPT1 ARNT ARRB1 ARRB2 ARRDC3 ARRDC4 ATG5 AXIN1 BAG2 BAG5 BCL10 BEX1 BEX2 BEX3 BEX4 BIRC2 BIRC3 BIRC7 BIRC8 BMI1 BTRC CAMLG CAPN3 CAV1 CBLB CDC14B CDC20 CDK5 CDK5RAP3 CDKN2A CENPS CENPX CEP63 CEP78 CHFR CHP1 COMMD1 COPS2 COPS3 COPS4 COPS5 COPS6 COPS7A COPS7B COPS8 COPS9 CRTAP CRY1 CTNNB1 CUL3 DAXX DCUN1D1 DCUN1D2 DCUN1D3 DCUN1D4 DCUN1D5 DDX3X DERL1 DNAJA1 DNAJA…
BCL10	GO:0043067	REGULATION OF PROGRAMMED CELL DEATH	AAMDC AARS1 AATF ABCC9 ABL1 ACAA2 ACER2 ACER3 ACIN1 ACKR3 ACLY ACSL5 ACTB ACTC1 ACTL6A ACTN1 ACTN2 ACTN3 ACTN4 ACVR1 ACVR1C ADA ADAM17 ADAM8 ADAMTS20 ADAMTSL4 ADAR ADCY10 ADGRG1 ADIPOQ ADNP ADORA1 ADORA2A ADPRS AGAP2 AGO4 AGT AGTR2 AHI1 AIFM1 AIFM2 AIMP2 AIPL1 AKAP12 AKR1A1 AKR1B1 AKR1C3 AKT1 AKT1S1 ALDH1A2 ALDH1A3 ALK ALKBH1 ALOX12 ALPK2 ALX3 ALX4 AMBRA1 AMIGO2 ANG ANGPT1 ANGPT4 ANGPTL4 ANKLE2 A…
BCL10	GO:0051246	REGULATION OF PROTEIN METABOLIC PROCESS	A2ML1 AARS1 AATF ABCA2 ABCA7 ABCB10 ABCE1 ABCF1 ABCG1 ABI1 ABL1 ACE ACER2 ACO1 ACOT8 ACP4 ACVR2A ADAM17 ADAM8 ADAM9 ADAR ADARB1 ADCY8 ADCYAP1 ADGRB1 ADIPOQ ADRA2A AGAP2 AGBL4 AGER AGO1 AGO2 AGO3 AGO4 AGT AGTPBP1 AIDA AIMP2 AIRE AJUBA AKT1 AKT1S1 AKT2 AKTIP ALAD ALKBH1 ALKBH3 ALKBH5 ALS2 AMER1 ANG ANGPT1 ANGPT4 ANGPTL8 ANXA2 APC APCS APLP1 APOD APOE APP AQP11 ARAF ARHGAP5-AS1 ARHGEF2 ARHGEF5 ARL2B…
BCL10	GO:0031399	REGULATION OF PROTEIN MODIFICATION PROCESS	ABCA2 ABI1 ABL1 ACER2 ACP4 ACVR2A ADAM17 ADAR ADARB1 ADCY8 ADCYAP1 ADGRB1 ADIPOQ AGAP2 AGT AIDA AIMP2 AKT1 AKT1S1 AKTIP ALS2 AMER1 ANGPT1 ANGPT4 APC APOE ARAF ARHGEF2 ARHGEF5 ARL2BP ARNT ARRB1 ARRB2 ARRDC3 ARRDC4 ASPSCR1 ATG14 ATG5 ATG7 AXIN1 BAG2 BAG5 BANK1 BCCIP BCL10 BEX1 BEX2 BEX3 BEX4 BIRC2 BIRC3 BIRC7 BIRC8 BLM BMAL1 BMI1 BMP2 BMP4 BRAF BRAT1 BRMS1 BTRC C3 C9orf72 CAB39 CACTIN CACUL1 CADM4 …
BCL10	GO:0031396	REGULATION OF PROTEIN UBIQUITINATION	ABL1 ADGRB1 AIMP2 AKT1 AMER1 ANGPT1 ARRB1 ARRB2 ARRDC3 ARRDC4 ATG5 AXIN1 BAG2 BAG5 BCL10 BEX1 BEX2 BEX3 BEX4 BIRC2 BIRC3 BIRC7 BIRC8 BMI1 BTRC CAMLG CAV1 CBLB CDC14B CDC20 CDK5 CDK5RAP3 CDKN2A CENPS CENPX CEP63 CEP78 CHFR CHP1 COMMD1 CRY1 CTNNB1 CUL3 DAXX DCUN1D1 DDX3X DERL1 DNAJA1 DNAJA3 DNAJB2 DTX3L EPM2A FAM107A FANCI FANCM FBXO2 FBXO33 FBXO4 FBXO5 FBXW7 FOXF2 FYN FZR1 GABARAP GCLC GNL3L GPS2 …
BCL10	GO:0002831	REGULATION OF RESPONSE TO BIOTIC STIMULUS	A2M AARS2 ABHD17A ABHD8 ACOD1 ADAM8 ADAR AHR AIM2 AKIRIN2 AKT1 ALPK1 ANKRD17 AP1G1 AP3B1 APOBEC3F APOBEC3G APOE APP APPL1 APPL2 ARG1 ARG2 ARRB2 ATAT1 ATG12 ATG5 AURKB BANF1 BCL10 BECN1 BIRC2 BIRC3 BMP6 BPIFB1 BRCC3 BTK C1QBP CACTIN CADM1 CALHM6 CARD16 CARD8 CARD9 CASP1 CASP6 CASP8 CAV1 CCDC134 CCDC92 CCL5 CD14 CD160 CD180 CD1D CD226 CD274 CD300A CD300C CD300E CD300H CD300LF CD36 CD37 CD55 CD96 CD…
BCL10	GO:0032101	REGULATION OF RESPONSE TO EXTERNAL STIMULUS	A2M AARS2 ABCC1 ABHD12 ABHD17A ABHD8 ACE2 ACOD1 ACP5 ADA ADAM10 ADAM17 ADAM8 ADAMTS12 ADAMTS18 ADAR ADGRA2 ADIPOQ ADORA1 ADORA2A ADORA2B ADTRP AGER AGT AGTR1 AHR AHSG AIF1 AIM2 AIPL1 AJAP1 AKIRIN1 AKIRIN2 AKNA AKT1 ALOX12 ALOX15 ALOX5 ALPK1 ANGPT2 ANKRD17 ANO6 ANXA1 ANXA2 AOAH AP1G1 AP3B1 APCS APOA1 APOBEC3F APOBEC3G APOE APOH APP APPL1 APPL2 AREL1 ARG1 ARG2 ARMH4 ARNT ARRB2 ARTN ASH1L ATAT1 ATG1…
BCL10	GO:0080134	REGULATION OF RESPONSE TO STRESS	A2M AARS2 ABCA7 ABCC1 ABCD1 ABHD12 ABHD17A ABHD8 ABL1 ABRAXAS1 ACACB ACE2 ACKR3 ACOD1 ACP5 ACTB ACTG1 ACTL6A ACTL6B ACTR2 ACTR5 ACTR8 ADA ADAM17 ADAM8 ADAMTS12 ADAMTS18 ADAR ADCY8 ADCYAP1R1 ADIPOQ ADORA1 ADORA2A ADORA2B ADRA2A ADTRP AGER AGR2 AGT AGTR1 AHR AHSG AIFM2 AIM2 AJAP1 AJUBA AKIRIN2 AKNA AKT1 AKT2 AKT3 ALOX12 ALOX15 ALOX5 ALPK1 AMFR ANKRD1 ANKRD17 ANO6 ANXA1 ANXA2 AOAH AP1G1 AP3B1 APCS A…
BCL10	GO:0050863	REGULATION OF T CELL ACTIVATION	ABL1 ABL2 ACTB ACTL6A ACTL6B ADA ADAM8 ADORA2A AGER AIF1 AKT1 AMBRA1 ANXA1 AP3B1 AP3D1 ARG1 ARG2 ARID1A ARID1B ARID2 ASCL2 B2M BAD BATF BCL10 BCL6 BID BMI1 BMP4 BRAF BRD2 BRD4 BRD7 BTLA BTN2A2 BTNL2 CAMK4 CARD11 CASP3 CAV1 CBFB CBLB CCDC88B CCL19 CCL2 CCL21 CCL5 CCR2 CCR7 CD160 CD1D CD2 CD209 CD24 CD27 CD274 CD276 CD28 CD300A CD37 CD3E CD4 CD40LG CD46 CD47 CD5 CD55 CD6 CD69 CD70 CD74 CD80 CD81 CD…
BCL10	GO:0050856	REGULATION OF T CELL RECEPTOR SIGNALING PATHWAY	ADA BCL10 BTN2A2 BTNL2 BTRC CARD11 CBLB CCR7 CD160 CD226 CD300A CD81 CEACAM1 CSK CYLD DGKZ DUSP22 DUSP3 ELF1 EZR GBP1 IKBKG ITPRIPL1 KCNN4 LAPTM5 LCK LGALS3 LILRB4 LIPA MALT1 NCK1 NECTIN2 PAWR PHPT1 PRKD2 PRNP PTPN2 PTPN22 PTPN6 PTPRC PTPRJ PVRIG RAB29 RC3H1 RELA RPS3 SH2D1A SLA2 TESPA1 THY1 TRAT1 UBASH3A UBR2
BCL10	GO:0009628	RESPONSE TO ABIOTIC STIMULUS	AANAT ABAT ABCA4 ABCA7 ABCB1 ABCC8 ABCC9 ABCG5 ABHD12 ABRAXAS1 ACAA2 ACADM ACADVL ACER1 ACOT11 ACTR5 ADA ADAM15 ADAM17 ADAM2 ADAM8 ADGRV1 ADIPOQ ADO ADORA1 ADRB1 ADRB2 ADRB3 ADSL ADSS1 ADSS2 AEN AGER AGRP AGTRAP AIFM1 AIPL1 AJUBA AK4 AKAP12 AKAP9 AKR1B1 AKT1 AKT2 ALAD ALAS1 ALAS2 ALDH18A1 ALKBH5 ANG ANGPT2 ANGPT4 ANGPTL4 ANKRD1 ANKRD23 ANO1 ANO3 APAF1 APOBEC1 APP APPL2 AQP1 AQP2 AQP3 AQP5 ARHGEF2…
BCL10	GO:0009617	RESPONSE TO BACTERIUM	ABCA1 ABCB1 ABCC8 ABCD2 ABL1 ACOD1 ACP5 ADAM17 ADAM9 ADAMTS13 ADAMTS4 ADAMTS5 ADAMTS9 ADGRB1 ADH5 ADH7 ADIPOQ ADM AHR AICDA AKAP12 AKAP8 AKIRIN2 AKT1 ALAD ALPL ANG ANKRD1 ANKRD17 ANXA3 APP AQP1 ARG2 ARID5A ASS1 ATP4B AXL AZU1 B2M B3GALT5 BANK1 BCL10 BCL3 BCR BDKRB1 BMP2 BMP6 BNIP3 BPI BPIFA1 BPIFA2 BTK C15orf48 C2 C3 C4B C4BPA C4BPB C5AR1 CA3 CA5B CACTIN CALCA CAMP CAPN2 CARD16 CARD17P CARD8 CARD…
BCL10	GO:0032094	RESPONSE TO FOOD	AKT1 ATN1 BBS2 BBS4 BCL10 CARTPT CLPS CLPSL1 CLPSL2 COMT CPS1 CYP1A1 ETNPPL FBN1 G6PC1 G6PD GAST GDF15 GFRAL GHR GHRH GHRL GHSR GPR180 GPR82 HSD11B2 LEP MC4R MKKS MPO MT3 NENF NPFF NPY OXT PLEC PPARA PRKCG SCNN1B SLC16A1 SLC25A25 SPX SREBF1 TMEM126B TMEM135 TRPA1 UCN
BCL10	GO:0009620	RESPONSE TO FUNGUS	ADM ANG APP ARG1 ATG5 BAK1 BCL10 BTK CALCA CAMP CARD9 CHGA CLEC4A CLEC4C CLEC4D CLEC4E CLEC6A CLEC7A COTL1 CRK CTSG CX3CR1 DCD DEFA1 DEFA1B DEFA3 DEFA4 DEFA5 DEFA6 DEFB106A DEFB106B DEFB114 DEFB119 DEFB136 DEFB4A ELANE FAM3A GAPDH GNLY GPR15LG HAMP HRG HTN1 HTN3 IL17A IL17RA IL17RC IL25 IL36RN JAGN1 LEAP2 LTF MALT1 MPO MYD88 NCF1 NLRP10 NPY PLA2G5 PLCG2 POMC PTX3 RARRES2 RNASE7 RNASE8 S100A12 S10…
BCL10	GO:0033993	RESPONSE TO LIPID	AANAT AARD ABCA1 ABCA2 ABCA3 ABCB1 ABCB4 ABCC8 ABCG1 ABHD2 ABL1 ABL2 ACACA ACER2 ACOD1 ACP5 ACR ACSBG1 ACSL1 ADAM15 ADAM17 ADAM9 ADAMTS13 ADCY1 ADCY2 ADCY3 ADCY5 ADCY6 ADCY8 ADCYAP1R1 ADH5 ADIPOQ ADTRP AGL AHR AICDA AIFM1 AKAP12 AKAP8 AKIRIN2 AKR1C1 AKR1C2 AKR1C3 AKR1C4 AKT1 ALAD ALAS1 ALDH1A2 ALPL ANKK1 ANKRD1 ANKRD13C ANXA1 APOA4 AQP1 AQP3 AR AREG ARID5A ARNT2 ARPC1B ASCL1 ASS1 ASXL1 ATM ATP1A1…
BCL10	GO:0009612	RESPONSE TO MECHANICAL STIMULUS	ABHD12 ADGRV1 ANGPT2 ANKRD1 ANKRD23 ANO3 APP AQP1 ASIC2 ASIC3 ATAT1 ATOH7 ATP1A2 ATP8A2 ATR BACE1 BAD BAG3 BAK1 BCL10 BDKRB1 BGLAP BMP6 BNIP3 BTG2 CALB1 CAPN2 CASP1 CASP2 CASP5 CASP8 CASP8AP2 CAV3 CCNB1 CD40 CDH2 CHEK1 CHI3L1 CHRNA10 CHRNA9 CITED2 CLCN6 CNN2 CNTNAP2 COL11A1 COL1A1 COL6A1 CRADD CSRP3 CTNNB1 CXCL10 CXCL12 CYBA DAG1 DCANP1 DDR2 DMD DRD2 EDN1 ENDOG ERCC8 ETV1 F11R FADD FAS FGF2 FOS F…
BCL10	GO:0002237	RESPONSE TO MOLECULE OF BACTERIAL ORIGIN	ABCA1 ABCB1 ABCC8 ABL1 ACOD1 ACP5 ADAM17 ADAM9 ADAMTS13 ADH5 AHR AICDA AKAP12 AKAP8 AKIRIN2 AKT1 ALAD ALPL ANKRD1 ARID5A ASS1 ATP4B AXL B2M BCL10 BCR BDKRB1 BMP6 BPI BTK C2 C4B C5AR1 CACTIN CAMP CAPN2 CARD16 CARD17P CARD8 CARD9 CASP1 CASP3 CASP7 CASP8 CASP9 CCL2 CCL27 CCL28 CCR5 CCR7 CD14 CD180 CD200 CD24 CD274 CD36 CD40 CD55 CD6 CD68 CD80 CD86 CD96 CDC73 CDK19 CDK4 CEBPB CEBPE CHMP5 CITED1 CLDN1…
BCL10	GO:0031667	RESPONSE TO NUTRIENT LEVELS	ABCA1 ABCB1 ABCC8 ABCG5 ABCG8 ACACB ACADM ACAT1 ACSL1 ACVR1C ADIPOQ ADRB1 ADRB2 ADRB3 ADSL ADSS1 AGL AKR1C3 AKT1 ALAD ALAS1 ALB ALDH1A2 ALPL AMBRA1 AMELX APAF1 APOE APPL2 AQP3 ARSB ASCL1 ASL ASNS ASS1 ATF2 ATF3 ATF4 ATG14 ATG5 ATG7 ATN1 ATXN3 BAX BBS2 BBS4 BCAS3 BCHE BCKDHB BCL10 BCL2 BECN1 BECN2 BGLAP BHLHA15 BMP7 BMP8A BMPR2 BNIP1 BNIP2 BNIP3 C1QTNF4 C2 CAD CADPS2 CARTPT CASR CASTOR1 CAT CAV1 C…
BCL10	GO:1901700	RESPONSE TO OXYGEN CONTAINING COMPOUND	AANAT AARD ABAT ABCA1 ABCA12 ABCA2 ABCB1 ABCB4 ABCC1 ABCC8 ABCC9 ABHD2 ABL1 ABL2 ACACA ACE ACER2 ACHE ACOD1 ACP5 ACSL1 ACTB ACTC1 ACTN2 ACVR1C ACVR2B ADAM15 ADAM17 ADAM9 ADAMTS13 ADCY1 ADCY2 ADCY3 ADCY5 ADCY6 ADCY7 ADCY8 ADCYAP1R1 ADH4 ADH5 ADH7 ADIPOQ ADIPOR1 ADNP ADPRS ADRA2A ADRB2 AFG3L2 AGAP3 AGER AGRN AGRP AGT AGTR1 AGTR2 AGTRAP AHCYL1 AHR AHSG AICDA AIFM1 AKAP12 AKAP6 AKAP7 AKAP8 AKAP9 AKIR…
BCL10	GO:0042110	T CELL ACTIVATION	ABL1 ABL2 ACTB ACTL6A ACTL6B ADA ADAM17 ADAM8 ADORA2A AGER AIF1 AIRE AKT1 ALKBH5 AMBRA1 ANXA1 AP3B1 AP3D1 APBB1IP ARG1 ARG2 ARID1A ARID1B ARID2 ARMC5 ASCL2 ATF2 ATG5 ATP7A AZI2 B2M BAD BAG6 BATF BAX BCL10 BCL11B BCL2 BCL3 BCL6 BID BMI1 BMP4 BRAF BRD2 BRD4 BRD7 BTLA BTN2A2 BTN3A1 BTNL2 CADM1 CAMK4 CARD11 CASP3 CASP8 CAV1 CBFB CBLB CCDC88B CCL19 CCL2 CCL21 CCL5 CCND3 CCR2 CCR6 CCR7 CCR9 CD151 CD160…
BCL10	GO:0070231	T CELL APOPTOTIC PROCESS	ADA ADAM8 AKT1 ARG2 BAK1 BAX BBC3 BCL10 BCL11B BCL2 BCL2L11 BCL3 BMP4 CCL5 CD27 CD274 CHEK2 CLC DFFA DNAJA3 DOCK8 EBF4 EFNA1 FADD FAS FASLG GIMAP8 GLI3 GPAM HIF1A IDO1 IL2RA IL7R JAK3 KDELR1 KIFAP3 LGALS16 LGALS3 LGALS9 LIPA LMBR1L P2RX7 PDCD1 PERP PIP PRELID1 PRKCQ PRKD2 PTCRA RAG1 RIPK1 RIPK3 RORC SIVA1 SLC46A2 ST3GAL1 TGFB2 TP53 TSC22D3 WNT5A ZC3H8
BCL10	GO:0050852	T CELL RECEPTOR SIGNALING PATHWAY	ABL1 ADA BCAR1 BCL10 BRAF BTK BTN1A1 BTN2A1 BTN2A2 BTN2A3P BTN3A1 BTN3A2 BTN3A3 BTNL10P BTNL2 BTNL3 BTNL8 BTNL9 BTRC CACNB3 CACNB4 CARD11 CBLB CCR7 CD160 CD226 CD247 CD276 CD28 CD2AP CD300A CD3D CD3E CD3G CD81 CD8A CD8B CEACAM1 CRKL CSK CTLA4 CYLD DENND1B DGKZ DUSP22 DUSP3 EIF2B1 EIF2B2 EIF2B3 EIF2B4 EIF2B5 ELF1 ERMAP EZR FCHO1 FOSL2 FOXP3 FYB1 FYB2 FYN GATA3 GBP1 HHLA2 HLA-A HLA-DPB1 HLA-DQB1 HL…
BCL10	GO:0048729	TISSUE MORPHOGENESIS	ABL1 ACTA1 ACTA2 ACTB ACTC1 ACTG1 ACTG2 ACVR1 ACVRL1 ADAM17 ADAMTS12 ADAMTS16 ADAMTS5 ADARB1 ADM AGT AGTR2 AHDC1 AHI1 AIRE AJAP1 AJUBA ALDH1A2 ALDH1A3 ALX1 ANKRD1 APAF1 APC APELA APLNR AR AREG ARHGAP12 ARHGAP24 ARHGAP35 ARL13B ARMC5 ARTN ASB2 ASTN2 ATP7A AXIN1 BBS4 BBS5 BBS7 BCL10 BCL2 BMP10 BMP2 BMP4 BMP5 BMP7 BMPR1A BMPR2 BRD2 BRSK1 BRSK2 BSG BTBD7 BTRC C1orf54 C2CD3 CA2 CA9 CAMSAP3 CARMIL2 CAS…
BCL10	GO:0002224	TOLL LIKE RECEPTOR SIGNALING PATHWAY	AP3B1 APP ARRB2 BCL10 BIRC2 BIRC3 BTK CACTIN CCDC134 CD274 CD300A CD300LF CD36 CTSS ESR1 FOSL1 GDI1 GFI1 GPR108 GPS2 HSP90B1 HSPD1 IKBKB IRAK1 IRAK2 IRAK3 IRAK4 IRF1 IRF3 IRF4 IRF7 LGR4 LRCH4 LRRC14 LRRC19 LY96 MAP3K7 MAPKAPK2 MAPKAPK3 MFHAS1 MIR146A MIR17 MIR19A MYD88 NFKBIL1 NFKBIZ NLRP2B NLRP6 OTUD4 PDPK1 PLCG2 PRKCE RAB11FIP2 REG3G RELA RNF115 RPS6KA3 S100A8 S100A9 SARM1 SCIMP SMPDL3B TASL TI…
BCL10	GO:0060606	TUBE CLOSURE	ABL1 ADM ALX1 APAF1 ARHGAP35 BBS4 BCL10 BMP4 BRD2 CASP3 CC2D2A CDK20 CECR2 CELSR1 CITED2 CLUAP1 COBL CTHRC1 DEAF1 DLC1 DVL2 FGF10 FOLR1 FUZ FZD3 FZD6 GLMN GRHL2 GRHL3 IFT122 IFT172 IFT57 KAT2A KDM2B KIF20B LHX2 LIAS LMO4 LRP2 MED12 MKS1 MTHFD1 MTHFD1L MTHFR NCKAP1 NOG OPA1 PAX2 PFN1 PHACTR4 PLXNB2 PRICKLE1 PRKACA PRKACB PTCH1 PTK7 RALA RARA RARG RGMA RPS7 SALL4 SCRIB SDC4 SEC24B SEMA4C SFRP1 SFRP…
BCL10	GO:0035295	TUBE DEVELOPMENT	AAMP ABCA12 ABCA3 ABCC8 ABL1 ACAT1 ACKR3 ACTG1 ACVR1 ACVR2B ACVRL1 ADA ADAM12 ADAM15 ADAM7 ADAM8 ADAMTS1 ADAMTS12 ADAMTS16 ADAMTS2 ADAMTS9 ADAMTSL2 ADGRA2 ADGRB1 ADGRB2 ADGRB3 ADGRF5 ADGRG1 ADGRG6 ADIPOR2 ADM ADM2 ADTRP AGGF1 AGO1 AGO2 AGR2 AGT AGTR1 AGTR2 AHI1 AIMP1 AIMP2 AKR1B1 AKT1 AKT3 ALDH1A2 ALOX5 ALX1 ALX4 AMBRA1 AMOT AMOTL1 AMOTL2 ANG ANGPT1 ANGPT2 ANGPT4 ANGPTL3 ANGPTL4 ANGPTL6 ANPEP ANX…
BCL10	GO:0035148	TUBE FORMATION	ABL1 ADM ALX1 APAF1 ARHGAP35 ATOH8 BBS4 BCL10 BCL2L11 BMP4 BMP5 BMP7 BRD2 CASP3 CC2D2A CDK20 CECR2 CELSR1 CEP290 CFL1 CITED2 CLUAP1 COBL CTHRC1 CTNNB1 DAB2IP DEAF1 DLC1 DVL2 EDA EDAR EGF FGF10 FGF2 FGF8 FGFR2 FOLR1 FUZ FZD3 FZD6 GATA3 GDF7 GDNF GLMN GREM1 GRHL2 GRHL3 HAND1 HES5 HESX1 HIF1A HNF1B HOXA1 HS2ST1 IFT122 IFT172 IFT52 IFT57 IRX1 IRX2 IRX3 ITGB1BP1 KAT2A KDM2B KIF20B LHX2 LIAS LMO4 LRP2 …
BCL10	GO:0035239	TUBE MORPHOGENESIS	AAMP ABCC8 ABL1 ACKR3 ACTG1 ACVR1 ACVR2B ACVRL1 ADAM12 ADAM15 ADAM8 ADAMTS1 ADAMTS12 ADAMTS16 ADAMTS9 ADGRA2 ADGRB1 ADGRB2 ADGRB3 ADGRF5 ADGRG1 ADGRG6 ADIPOR2 ADM ADM2 ADTRP AGGF1 AGO1 AGO2 AGR2 AGT AGTR1 AGTR2 AHI1 AIMP1 AKT1 AKT3 ALOX5 ALX1 AMOT AMOTL1 AMOTL2 ANG ANGPT1 ANGPT2 ANGPT4 ANGPTL3 ANGPTL4 ANGPTL6 ANPEP ANXA1 ANXA2 ANXA3 APAF1 APELA APLN APLNR APOB APOD APOE APOH APOLD1 AQP1 AR AREG A…
BCL10	GO:0071706	TUMOR NECROSIS FACTOR SUPERFAMILY CYTOKINE PRODUCTION	ABCC8 ACP5 ADAM10 ADAM17 ADAM8 ADIPOQ AGER AKAP12 AKAP8 ANGPT1 APP ARFGEF2 ARG2 ARHGEF2 ARID5A ARRB2 AXL AZU1 BCL10 BCL3 BPI BTK C1QTNF4 C5AR2 CACTIN CARD9 CCL19 CCL3 CCR2 CD14 CD2 CD274 CD33 CD36 CD47 CD86 CHRNA7 CIDEA CLEC4A CLEC7A CLU CX3CL1 CX3CR1 CYBA CYBB DDT DEFB114 DHX9 DICER1 ELF4 EPHB2 ERRFI1 FADD FCER1G FCGR1A FCGR1BP FCGR2A FCGR2B FCGR2C FCGR3A FOXP1 FOXP3 FRMD8 FXR1 FZD5 GAS6 GHRL GH…
