# Supplementary material for: Decoding the peripheral transcriptomic and meta-genomic response to music in autism spectrum disorder via saliva-based RNA sequencing
Source: Front Mol Biosci. 2025 Nov 24;12:1696704. doi: 10.3389/fmolb.2025.1696704 (PMC12682756; doi:10.3389/fmolb.2025.1696704)
Supplement: Supplementary file 13 [file Table12.xlsx]

## Sheet: Table S12
Table S12. Differentially abundant species overlapping between the two datasets (Human-Enriched and the Poly-A dataset )
	Differential abundance analysis results from the merged dataset (TP1 vs. TP2)
	baseMean	log2FoldChange	lfcSE	stat	P-value
Austwickia chelonae	257.697	-0.883781	0.275994	-3.20218	0.00136391
Propionibacterium freudenreichii	38.9925	-1.43721	0.441864	-3.25261	0.00114351
Capnocytophaga sp. Oral taxon 864	9318.34	1.81714	0.528542	3.43802	0.000585987
Brachybacterium vulturis	390.758	1.29494	0.402487	3.21734	0.00129384
Kingella denitrificans	120304	1.7484	0.590715	2.9598	0.00307839
Laribacter hongkongensis	21230	1.56244	0.510209	3.06236	0.00219597
Kingella kingae	15690.3	1.66064	0.532423	3.11903	0.00181445
Sulfuriferula plumbiphila	6878.59	1.5598	0.559017	2.79026	0.00526656
Usitatibacter palustris	1090.34	1.55664	0.554234	2.80863	0.0049753
Ephemeroptericola cinctiostellae	2586.17	1.18112	0.478847	2.46659	0.0136406
Helicobacter winghamensis	1038.54	1.3894	0.471183	2.94874	0.00319068
Hathewaya histolytica	323.143	0.972296	0.377471	2.57581	0.0100005
Bacteroides faecium	1408.99	0.916993	0.438919	2.08921	0.0366891
Arcanobacterium buesumense	341.684	1.8512	0.59409	3.11603	0.00183306
Acidipropionibacterium acidipropionici	111.971	2.46687	0.614539	4.01418	5.97e-05
