# Supplementary material for: Decoding the peripheral transcriptomic and meta-genomic response to music in autism spectrum disorder via saliva-based RNA sequencing
Source: Front Mol Biosci. 2025 Nov 24;12:1696704. doi: 10.3389/fmolb.2025.1696704 (PMC12682756; doi:10.3389/fmolb.2025.1696704)
Supplement: Supplementary file 14 [file Table5.xlsx]

## Sheet: Table S5
Table S5. Results of differential expression analysis from the merged dataset. The table includes the average expression level of a gene across all samples after accounting for library size differences (baseMean), the logarithm (base 2) of the fold change in gene expression after the musical stimuli (log2FoldChange), the standard error associated with the log2FoldChange (lfcSE), the Wald statisti…
Gene	baseMean	log2FoldChange	lfcSE	stat	P-value	Adjusted P-value
TSPAN6	148.418	1.25259	0.78762	1.59035	0.111757	0.772111
DPM1	99.1485	0.72203	0.394472	1.83037	0.0671945	0.734377
SCYL3	133.413	0.641015	0.4808	1.33322	0.182458	0.786807
FGR	7310.33	-0.313006	0.276598	-1.13163	0.257791	0.813582
NIPAL3	190.489	-0.0390438	0.699478	-0.0558185	0.955486	0.993042
ANKIB1	151.444	-0.811671	0.318333	-2.54975	0.0107799	0.611803
LAP3	93.2299	0.809526	0.442623	1.82893	0.0674103	0.734377
CD99	429.369	1.05273	0.537048	1.96021	0.0499714	0.7253
HS3ST1	449.903	0.578751	0.57775	1.00173	0.316472	0.83244
LASP1	1633.8	-0.13193	0.256417	-0.514513	0.606893	0.920486
SNX11	168.254	0.011844	0.417902	0.0283416	0.97739	0.997708
TMEM176A	26.5909	-1.71099	0.777241	-2.20136	0.0277104	0.672453
M6PR	132.072	-0.437547	0.299011	-1.46331	0.143382	0.777043
ICA1	68.007	0.170354	0.585759	0.290827	0.771184	0.958435
CASP10	242.8	0.697645	0.410458	1.69967	0.0891921	0.753818
CFLAR	3978.27	0.120188	0.229183	0.524422	0.599985	0.916846
RBM5	1237.94	0.290936	0.290732	1.0007	0.31697	0.832865
POLDIP2	137.301	0.383544	0.387278	0.990358	0.321999	0.835795
CD38	35.9488	-0.347899	0.529814	-0.656644	0.51141	0.88584
RBM6	533.176	-0.193767	0.348577	-0.555879	0.578293	0.905423
CAMKK1	165.199	-0.573322	0.40306	-1.42242	0.154904	0.777297
RECQL	52.3902	0.331185	0.60101	0.551047	0.581601	0.90697
SLC25A13	141.933	-0.365648	0.405626	-0.901441	0.367354	0.843834
CDC27	99.2175	-0.178779	0.391467	-0.456689	0.647895	0.928008
DVL2	295.671	0.336586	0.49544	0.679368	0.496904	0.88478
PRSS22	8225.36	0.8676	0.56857	1.52593	0.127027	0.772513
UPF1	1815.63	-0.310754	0.263668	-1.17858	0.238566	0.808508
SKAP2	1868.87	-0.0213115	0.327099	-0.0651531	0.948052	0.991288
SLC25A5	116.139	-0.260735	0.499667	-0.521818	0.601797	0.917858
POLR2J	132.263	-0.175948	0.346971	-0.507096	0.612088	0.920802
RPAP3	136.922	-0.519094	0.336501	-1.54262	0.122923	0.772111
ATOSB	664.967	0.0515047	0.255223	0.201803	0.840071	0.970615
MSL3	611.527	-0.278809	0.264046	-1.05591	0.291009	0.823108
CREBBP	8661.68	-0.300112	0.235909	-1.27215	0.203319	0.787856
TSPOAP1	332.569	-0.87638	0.427923	-2.04799	0.0405614	0.718467
KMT2E	2417.61	0.156529	0.238176	0.6572	0.511053	0.88584
RHBDD2	687.611	-0.293368	0.335081	-0.875515	0.381294	0.847619
MYCBP2	976.019	-0.229396	0.253121	-0.90627	0.364793	0.843834
ITGAL	1771.64	-0.488665	0.254611	-1.91926	0.0549517	0.7253
ZFX	307.654	0.134473	0.288132	0.466706	0.640711	0.927383
LAMP2	2449.58	0.142264	0.267894	0.531045	0.595388	0.914002
GDE1	196.217	0.120436	0.270996	0.44442	0.656739	0.931803
MAP3K14	339.527	-0.54098	0.324232	-1.6685	0.0952165	0.753818
AP2B1	696.406	-0.061701	0.275999	-0.223555	0.823103	0.966778
ZNF263	147.172	-0.549272	0.362221	-1.5164	0.129419	0.772988
TNFRSF12A	88.4029	0.409213	0.480682	0.851317	0.394593	0.852003
MAP3K9	2338.97	0.79397	0.632946	1.2544	0.209695	0.790108
RALA	252.776	0.541763	0.502539	1.07805	0.28101	0.821448
BAIAP2L1	136.185	0.613536	0.55017	1.11518	0.264775	0.817001
KDM7A	1238.29	-0.292027	0.226298	-1.29046	0.196892	0.786807
TTC22	752.773	0.439965	0.633993	0.693959	0.487708	0.881341
PHTF2	161.169	0.696014	0.44808	1.55333	0.120345	0.772111
FARP2	96.3157	-0.501036	0.49887	-1.00434	0.315213	0.832288
GTF2IRD1	667.288	0.530854	0.613828	0.864825	0.387135	0.850261
PAF1	1756.01	0.302737	0.281433	1.0757	0.282063	0.821448
VPS41	668.634	0.237921	0.280254	0.848948	0.39591	0.852003
ADIPOR2	864.043	0.927701	0.56814	1.63287	0.102495	0.759465
MARK4	393.119	0.471465	0.438952	1.07407	0.282791	0.821448
CCDC124	127.599	0.553684	0.752414	0.735877	0.461806	0.874579
CEACAM21	114.369	-0.791607	0.355413	-2.22729	0.0259282	0.660764
PAFAH1B1	780.211	0.251661	0.258046	0.975259	0.329432	0.836852
BLTP2	999.658	-0.249085	0.309975	-0.803563	0.421649	0.861108
GAS7	1357.23	0.0622013	0.280491	0.221758	0.824502	0.96698
CEACAM7	387.315	1.25888	0.56383	2.23274	0.0255664	0.660764
LUC7L	65.8754	0.0983886	0.401732	0.244911	0.806525	0.965343
BAIAP3	777.616	-1.02484	0.315159	-3.25183	0.00114666	0.351642
TSR3	70.6682	-0.515964	0.434321	-1.18798	0.234842	0.807722
PIGQ	57.9353	-0.588218	0.483117	-1.21755	0.223396	0.799837
TEAD3	334.81	0.578363	0.676395	0.855067	0.392514	0.851617
MYLIP	1287.36	0.0029408	0.336205	0.00874704	0.993021	0.998706
PSMB1	312.455	0.28075	0.296818	0.945867	0.344216	0.838307
JARID2	3797.77	-0.0138308	0.22924	-0.0603332	0.95189	0.992175
CDKL5	830.733	1.15112	0.520764	2.21045	0.0270738	0.667965
NADK	3880.03	-0.43007	0.28681	-1.49949	0.133746	0.777043
SYPL1	73.7245	0.80705	0.523361	1.54205	0.123061	0.772111
CYB561	43.5493	-0.504983	0.726099	-0.695474	0.486758	0.881037
SPAG9	3920.41	-0.0898982	0.269771	-0.333239	0.738954	0.952358
PLEKHG6	1492.96	-0.114015	0.367872	-0.30993	0.756614	0.956205
CRY1	145.69	1.36815	0.623274	2.1951	0.0281566	0.672453
PGLYRP1	91.2363	-0.31927	0.480769	-0.664083	0.506637	0.88584
NFIX	89.6551	-0.267762	0.702384	-0.381218	0.703041	0.94643
ST3GAL1	373.21	-0.569542	0.266066	-2.14061	0.0323056	0.688331
MMP25	451.443	-0.243239	0.390672	-0.622617	0.533536	0.891584
IL32	91.4648	-0.480352	0.417893	-1.14946	0.250366	0.809103
HEATR5B	229.812	-0.435222	0.299151	-1.45486	0.145709	0.777297
SEC62	217.959	0.494866	0.348094	1.42164	0.155129	0.777297
RPS20	396.679	-0.030835	0.423371	-0.072832	0.94194	0.990212
CSDE1	1647.78	0.101394	0.243559	0.4163	0.67719	0.936745
UBE3C	179.751	-0.112705	0.327627	-0.344003	0.730844	0.950511
REV3L	38.4071	-0.537699	0.583346	-0.92175	0.356659	0.840615
TRAF3IP3	1469.84	-0.25961	0.37313	-0.695763	0.486578	0.881037
VTA1	145.522	0.13251	0.42537	0.311517	0.755408	0.956205
BAZ1B	214.612	-0.51928	0.342923	-1.51428	0.129956	0.774454
RANBP9	2386.27	1.12379	0.616401	1.82316	0.0682799	0.734377
ETV7	345.953	-0.20567	0.334868	-0.614181	0.539096	0.891892
ZNF207	1621.14	0.316587	0.336057	0.942062	0.346161	0.838358
UQCRC1	234.741	0.237506	0.335794	0.707296	0.479382	0.87978
STARD3NL	82.8769	0.372653	0.450015	0.828091	0.407619	0.856663
CD9	783.299	1.01659	0.539735	1.88351	0.0596319	0.728353
IFFO1	192.3	-0.988807	0.353743	-2.79527	0.00518563	0.498591
NISCH	468.21	-0.229808	0.283508	-0.810586	0.417604	0.860363
FUZ	93.7894	-0.42012	0.451181	-0.931156	0.351773	0.838906
ZNF200	499.403	-0.254481	0.351353	-0.724289	0.468889	0.877834
CD4	93.2923	-0.942092	0.593862	-1.58638	0.112652	0.772111
BTK	302.887	0.489892	0.477938	1.02501	0.305359	0.826901
FYN	56.7456	-1.40306	0.701811	-1.99919	0.0455874	0.720866
HIVEP2	2503.92	0.35512	0.296144	1.19914	0.230472	0.805402
LYPLA2	315.59	0.428923	0.300845	1.42573	0.153946	0.777297
BTBD7	319.743	0.410823	0.416679	0.985947	0.324159	0.836079
APBA3	78.7269	0.275985	0.358404	0.770039	0.441277	0.867702
ABHD5	2250.92	0.345658	0.262538	1.3166	0.187972	0.786807
AKAP8L	292.123	-0.306384	0.266347	-1.15032	0.250013	0.808508
MBTD1	180.839	-0.294629	0.363385	-0.810789	0.417487	0.860363
UTP18	71.2224	0.298352	0.499485	0.597318	0.550295	0.89591
RNF216	363.555	-0.319143	0.318371	-1.00242	0.316139	0.832288
TTC19	186.979	-0.0112468	0.347936	-0.0323245	0.974213	0.996013
PTBP1	542.436	-0.0496294	0.303437	-0.163557	0.87008	0.977267
PIK3C2A	316.664	0.674733	0.317382	2.12593	0.0335087	0.688793
PLAUR	17470.3	-0.0424406	0.327752	-0.12949	0.89697	0.98201
RABGAP1	440.715	0.0474161	0.253232	0.187244	0.85147	0.974213
DCN	362.831	-0.429413	0.574429	-0.747547	0.454733	0.871724
CEP68	35.9042	-0.250249	0.512822	-0.487983	0.625562	0.923449
TYROBP	7018.38	-0.0538154	0.300337	-0.179184	0.857794	0.975602
LDAF1	356.165	1.07275	0.544524	1.97007	0.0488299	0.7253
BRCA1	156.414	-0.213647	0.362202	-0.589855	0.555288	0.898177
ERCC1	121.981	0.800303	0.470437	1.70119	0.0889069	0.753818
EXTL3	654.604	-0.0531126	0.456217	-0.11642	0.90732	0.983095
ELOVL5	2331.33	-0.156565	0.306501	-0.510816	0.60948	0.920802
ALOX5	8916.86	-0.332278	0.29672	-1.11984	0.262783	0.816998
CALCOCO1	2383.97	0.0672277	0.258359	0.260211	0.794701	0.961483
EHD3	580.084	0.779633	0.593518	1.31358	0.188988	0.786807
PSMC4	246.591	-0.0631852	0.318879	-0.198148	0.842929	0.972099
MAN2B2	552.262	-0.120183	0.400826	-0.299837	0.764301	0.956661
SLC25A39	286.019	-0.105218	0.615568	-0.170929	0.86428	0.976125
MVP	5000.76	-0.431869	0.299824	-1.44041	0.149753	0.777297
NUB1	377.038	0.0155632	0.360067	0.043223	0.965524	0.993736
CLK1	1449.03	0.738795	0.320577	2.30458	0.0211903	0.646926
HEBP1	55.5101	1.21816	0.546444	2.22925	0.0257972	0.660764
GPRC5A	2454.35	0.720905	0.520067	1.38618	0.165693	0.782427
TACC3	3027.94	-0.24055	0.333614	-0.721044	0.470883	0.878757
UFL1	52.3408	1.10515	0.596684	1.85216	0.0640027	0.733141
ZC3H3	1380.21	-0.475474	0.255143	-1.86356	0.0623837	0.732277
CAPN1	2232.37	0.473835	0.480102	0.986945	0.323669	0.836079
ACP3	400.372	-0.212619	0.363338	-0.585181	0.558426	0.899516
SLC30A9	183.126	0.409337	0.350674	1.16729	0.243095	0.808508
YAF2	106.527	0.250528	0.394907	0.634398	0.525821	0.890037
WAS	4348.59	-0.277263	0.275804	-1.00529	0.314757	0.832288
BID	2757.02	-0.112299	0.306303	-0.366628	0.713896	0.948248
NUDCD3	111.313	0.352733	0.47447	0.743424	0.457225	0.872527
CLCA4	1065.88	1.08249	0.561031	1.92947	0.0536728	0.7253
GLT8D1	35.4372	-0.571871	0.574262	-0.995837	0.31933	0.833993
ATP2C1	186.783	-0.0162059	0.322186	-0.0502998	0.959883	0.993445
RALBP1	1547.57	0.158499	0.252432	0.627888	0.530078	0.890037
RUFY3	51.9849	-0.471799	0.482382	-0.97806	0.328045	0.836852
SLC11A1	18235.7	-0.44272	0.302966	-1.46128	0.143938	0.777297
WWTR1	1329.94	0.887198	0.631462	1.40499	0.160024	0.777357
AGPS	61.5869	-0.0418851	0.390156	-0.107355	0.914507	0.985342
VSIG2	144.059	0.295234	0.630704	0.468103	0.639711	0.927213
MARCO	163.609	-0.326027	0.618387	-0.527222	0.59804	0.915776
CD74	5978.65	-0.364525	0.389027	-0.937016	0.34875	0.838623
ZRANB1	476.774	0.537089	0.338978	1.58444	0.113094	0.772111
RUNX3	120.556	-0.556638	0.37769	-1.4738	0.140537	0.777043
MRE11	110.127	0.255325	0.421532	0.605708	0.544708	0.893918
SERPINB1	7484.86	0.0417108	0.265994	0.156811	0.875394	0.97861
SPAST	263.322	-0.382788	0.295662	-1.29468	0.19543	0.786807
AQR	237.523	-0.160051	0.344973	-0.463952	0.642682	0.927845
RTF2	706.102	-0.118565	0.314201	-0.377353	0.705911	0.947104
SLC45A4	3238.22	-0.199686	0.331349	-0.602646	0.546744	0.894728
RNF10	2808.57	0.297613	0.314893	0.945125	0.344595	0.838307
ZNF839	125.153	-0.577846	0.301459	-1.91683	0.055259	0.7253
ZDHHC6	104.982	0.230439	0.526064	0.438044	0.661354	0.932224
GRAMD1B	77.4566	-1.0436	0.388853	-2.6838	0.00727902	0.561899
RNH1	469.171	0.284779	0.483458	0.589045	0.555831	0.898824
NDUFS1	228.918	0.27898	0.350288	0.79643	0.425782	0.86237
RB1CC1	1324.8	0.183457	0.22956	0.799169	0.424192	0.861813
ERP44	496.781	0.260243	0.290952	0.894453	0.371079	0.847087
ALAS1	952.418	0.382867	0.268296	1.42703	0.15357	0.777297
BIRC3	109.003	0.263998	0.474337	0.556562	0.577827	0.905143
DERA	75.334	-0.16159	0.520829	-0.310255	0.756367	0.956205
STRAP	237.689	0.302392	0.356719	0.847702	0.396604	0.852003
DEF6	1370.05	-0.511515	0.308629	-1.65738	0.0974431	0.756624
PLEKHO1	695.528	-0.462189	0.291985	-1.58292	0.11344	0.772111
GCLM	199.396	0.481714	0.500917	0.961666	0.336217	0.838217
UBR2	4964.9	-0.284691	0.275321	-1.03403	0.30112	0.825527
CCDC28A	200.34	0.485368	0.376517	1.2891	0.197364	0.786807
RRAGD	179.672	0.275398	0.391814	0.70288	0.48213	0.880137
PHF20	791.593	-0.00252532	0.284224	-0.00888498	0.992911	0.998706
TYMP	10644.2	-0.245251	0.29032	-0.844763	0.398243	0.852041
NCAPH2	536.09	-0.626775	0.30997	-2.02205	0.0431709	0.720657
SEC63	180.665	-0.285604	0.376294	-0.758992	0.447857	0.870092
KPNA6	172.352	0.196561	0.401854	0.489135	0.624746	0.923184
VIM	1590.64	-0.181275	0.338148	-0.536083	0.591901	0.912301
FAS	595.217	-0.0547894	0.347742	-0.157558	0.874805	0.97861
RNASET2	378.756	-0.503542	0.279219	-1.80339	0.0713265	0.740879
CD44	13336	-0.0320413	0.354531	-0.0903764	0.927988	0.987671
AGPAT4	61.4545	-0.24373	0.570506	-0.427216	0.669222	0.933539
SLAMF7	155.484	0.823558	0.503253	1.63647	0.101741	0.759465
BTN3A1	388.977	-0.40679	0.266712	-1.5252	0.127208	0.772513
PRKCH	527.047	0.756484	0.526909	1.4357	0.151088	0.777297
IFNGR1	2698.01	-0.0162266	0.329978	-0.0491749	0.96078	0.993691
VRK2	72.502	-0.548758	0.468308	-1.17179	0.241282	0.808508
TNFRSF1B	9978.57	-0.259428	0.30867	-0.840471	0.400644	0.85363
VEZT	70.1348	0.115676	0.56186	0.205881	0.836884	0.969955
POU2F2	286.892	-0.355929	0.351263	-1.01328	0.310925	0.830166
SNX1	714.6	0.00662704	0.253606	0.0261313	0.979153	0.997708
TBPL1	39.4268	0.0257195	0.629327	0.0408683	0.967401	0.994445
BMAL2	316.482	0.930696	0.576489	1.61442	0.106436	0.766073
BCLAF1	994.95	-0.121591	0.281819	-0.431449	0.666142	0.933539
SLC39A9	98.214	-0.19646	0.445045	-0.441439	0.658895	0.931808
RABEP1	143.524	-0.334151	0.368928	-0.905736	0.365076	0.843834
IKZF2	93.6761	1.12082	0.795759	1.40849	0.158987	0.777297
GRN	4455.12	0.0666306	0.249698	0.266845	0.789589	0.961483
FAM13B	506.239	-0.0287268	0.335358	-0.0856602	0.931737	0.988514
ARHGAP31	311.07	-0.296321	0.389944	-0.759906	0.447311	0.87008
SARS1	202.242	0.186285	0.295146	0.631162	0.527935	0.890037
RANBP3	413	-0.0677845	0.344372	-0.196835	0.843957	0.97261
ARID4A	1044.23	-0.0386623	0.224498	-0.172216	0.863267	0.976012
EIPR1	57.1523	-0.687689	0.56513	-1.21687	0.223654	0.80013
PNPLA6	2256.19	0.0510371	0.27368	0.186484	0.852065	0.974213
IFT88	95.4101	0.0448461	0.36394	0.123224	0.90193	0.982475
ZCCHC8	103.105	0.0217038	0.434671	0.0499314	0.960177	0.993481
CHPF2	218.849	-0.306247	0.328519	-0.932207	0.35123	0.838906
UBA6	1118.94	0.95073	0.371508	2.55911	0.010494	0.611803
GAB2	2815.62	-0.290588	0.28739	-1.01113	0.311956	0.830258
ATP6V0A1	543.777	-0.0892921	0.288732	-0.309256	0.757127	0.956205
PIAS1	1662.53	0.14489	0.253439	0.571697	0.567527	0.902473
MAP2K3	5972.37	0.0276571	0.268035	0.103185	0.917817	0.986172
RNF19A	480.972	0.178084	0.301373	0.590907	0.554582	0.898177
SH3YL1	181.893	1.04601	0.644196	1.62375	0.104429	0.76043
FAM136A	60.0588	0.424726	0.540948	0.785151	0.432365	0.866584
VCL	900.054	0.0945039	0.298283	0.316827	0.751375	0.956205
DAPK2	977.952	-0.699401	0.26737	-2.61585	0.00890058	0.60998
NSMAF	960.181	-0.28224	0.295335	-0.955662	0.339243	0.838217
ADSS2	168.7	-0.339205	0.321617	-1.05469	0.291568	0.823259
TIMP2	457.275	0.672185	0.353347	1.90234	0.0571268	0.7253
TBC1D23	327.038	0.274949	0.34661	0.793253	0.42763	0.863997
CUL3	1255.71	0.35487	0.271832	1.30547	0.191731	0.786807
RPL26L1	23.2196	-0.480766	0.568908	-0.845068	0.398073	0.852041
FBXO42	661.013	1.01152	0.441124	2.29304	0.0218457	0.655892
MFAP3	53.9228	0.54845	0.480522	1.14136	0.253719	0.809883
BOD1L1	7857.75	-0.134314	0.306887	-0.437668	0.661627	0.93226
MAT2B	378.597	0.542878	0.339107	1.6009	0.109398	0.772111
TRIO	375.457	-0.186796	0.34403	-0.542964	0.587155	0.908987
VCAN	806.648	-1.28974	0.439149	-2.9369	0.00331511	0.471704
CLEC16A	609.748	-0.247314	0.27244	-0.907775	0.363997	0.843834
CDH1	146.885	0.158844	0.693741	0.228967	0.818895	0.965669
MTREX	73.0018	-0.354786	0.382194	-0.928288	0.353258	0.838906
RIPOR1	633.786	-0.106417	0.294785	-0.360999	0.7181	0.949001
RAI14	222.451	1.11073	0.58471	1.89963	0.0574817	0.7253
PNKP	562.489	-0.316149	0.309113	-1.02276	0.306422	0.827216
STAU2	132.823	0.244377	0.308733	0.791547	0.428625	0.864248
PHF23	541.217	0.143476	0.350333	0.409541	0.682143	0.938599
INPP4A	1262.49	-0.485299	0.270455	-1.79438	0.0727526	0.74449
PSMA4	187.325	0.083482	0.434322	0.192212	0.847576	0.973577
RIPOR3	51.9161	-0.91032	0.583725	-1.5595	0.118877	0.772111
CAPG	413.586	0.131907	0.361834	0.36455	0.715448	0.948465
AP2S1	85.3816	0.332704	0.588296	0.565538	0.571708	0.903859
TG	787.839	-0.63974	0.321983	-1.98688	0.0469359	0.720866
DCUN1D1	196.7	0.0909596	0.353013	0.257667	0.796664	0.961483
LCP2	13316.4	-0.101688	0.346562	-0.293418	0.769202	0.958435
CTNNA1	3091.1	0.300008	0.429755	0.698091	0.48512	0.881037
PHKA2	527.098	-0.449034	0.33021	-1.35984	0.17388	0.783342
HSPA5	3341.21	0.328779	0.250041	1.3149	0.188544	0.786807
OFD1	329.927	0.723047	0.506984	1.42617	0.153818	0.777297
WDR37	511.641	-0.178065	0.296569	-0.600415	0.54823	0.894728
YTHDC2	132.512	-0.405119	0.392366	-1.0325	0.301837	0.825527
ATP6V1H	294.61	0.176749	0.459545	0.384618	0.70052	0.945373
POLR2B	342.667	-0.117607	0.289939	-0.405626	0.685018	0.940087
ATOSA	1251.23	0.961007	0.483308	1.98839	0.0467682	0.720866
ARAP2	675.108	0.709415	0.382128	1.85648	0.0633847	0.733141
TPR	5111.94	-0.122594	0.287924	-0.425787	0.670263	0.933539
KATNIP	673.134	-0.258414	0.246519	-1.04825	0.294524	0.824369
DTNBP1	278.901	-0.146577	0.352966	-0.415272	0.677943	0.936805
FERRY3	43.0956	0.128871	0.538621	0.23926	0.810904	0.965669
WWC3	2275.17	-0.109571	0.258734	-0.423489	0.671938	0.933539
MAP4	408.536	0.556534	0.47783	1.16471	0.244136	0.808508
HDAC9	86.8538	-0.514378	0.421382	-1.22069	0.222203	0.799837
CC2D2A	1921.93	-0.184798	0.339017	-0.5451	0.585685	0.907865
RRM2B	293.519	-0.2512	0.287537	-0.873629	0.38232	0.847619
ZNF800	180.464	0.624937	0.456781	1.36813	0.171271	0.783342
SNX29	359.664	-0.59216	0.294375	-2.01158	0.0442639	0.720866
MRPS10	223.702	0.800936	0.547104	1.46396	0.143206	0.777043
RSF1	581.03	-0.139052	0.271565	-0.512039	0.608623	0.920802
VPS13D	2664.03	0.191303	0.269537	0.709748	0.47786	0.878757
CELF2	4928.33	-0.25644	0.292006	-0.8782	0.379835	0.847619
FAM120A	2074.38	-0.31752	0.247043	-1.28528	0.198693	0.786807
R3HDM1	112.569	-0.513499	0.466525	-1.10069	0.271032	0.821448
ERCC8	22.4174	-0.296854	0.525305	-0.565109	0.572	0.903859
H6PD	272.354	-0.849116	0.473378	-1.79374	0.0728549	0.74449
VAMP3	231.491	0.0719039	0.305547	0.235328	0.813954	0.965669
TNFRSF9	173.844	-0.0839169	0.351157	-0.238972	0.811127	0.965669
EPN3	416.478	0.648449	0.664305	0.976131	0.328999	0.836852
RFC2	332.119	-0.087967	0.33645	-0.261456	0.793741	0.961483
ARID1B	1059.14	-0.190673	0.286244	-0.666118	0.505335	0.88584
CLPTM1L	205.634	-0.62256	0.571951	-1.08849	0.276381	0.821448
NEDD4L	777.802	0.824938	0.618256	1.3343	0.182106	0.786807
HEXB	371.102	-0.0997314	0.317652	-0.313964	0.753548	0.956205
MCUR1	68.4786	0.699179	0.60711	1.15165	0.249464	0.808508
TNIP3	129.946	-0.758773	0.53498	-1.41832	0.156097	0.777297
MAPK9	65.1519	-0.0664455	0.688585	-0.0964958	0.923127	0.9868
FHIP1B	420.279	-0.615093	0.286509	-2.14686	0.0318047	0.688331
HERPUD1	629.838	0.0604903	0.267745	0.225925	0.82126	0.966258
PIK3CB	347.811	-0.348573	0.317412	-1.09817	0.27213	0.821448
CYBA	3218.43	-0.318454	0.327792	-0.971512	0.331293	0.837802
HEBP2	569.705	0.576505	0.389519	1.48004	0.138862	0.777043
PLEKHA5	148.295	1.36025	0.529364	2.5696	0.0101817	0.611803
PRSS8	2008.37	0.617494	0.628601	0.982331	0.325937	0.836079
SIKE1	49.0144	0.177	0.704853	0.251117	0.801724	0.964485
RRP12	2237.36	-0.587273	0.254924	-2.30372	0.0212383	0.646926
MSMO1	98.539	1.37563	0.509804	2.69835	0.00696831	0.561899
TTC17	271.815	0.120773	0.290102	0.416313	0.677181	0.936745
FOXN3	903.189	0.0342355	0.274669	0.124642	0.900807	0.982475
MCF2L2	41.2217	-0.360365	0.498413	-0.723025	0.469664	0.87817
LAMA3	641.302	-0.593281	0.52848	-1.12262	0.2616	0.816118
AP5M1	70.9066	-0.632129	0.699355	-0.903875	0.366061	0.843834
ANAPC4	55.5399	-0.984087	0.443686	-2.21798	0.0265562	0.663835
KCNQ1	699.867	-0.773508	0.26949	-2.87026	0.00410133	0.498591
TRAPPC3	123.627	-0.0862704	0.538214	-0.16029	0.872653	0.977451
THRAP3	1192.14	0.00570159	0.254689	0.0223865	0.98214	0.997906
ARID4B	2586.7	-0.17488	0.309107	-0.565759	0.571558	0.903859
SDCCAG8	151.173	-0.107969	0.344689	-0.313238	0.7541	0.956205
KIF1B	1637.26	0.00895741	0.242442	0.0369466	0.970528	0.995186
FOXC1	346.329	0.375751	0.669373	0.561348	0.57456	0.904294
TBC1D22A	1835.69	-0.43772	0.258758	-1.69162	0.0907183	0.753818
SYNE2	3828.27	-0.183726	0.337258	-0.544764	0.585916	0.907865
FAM168A	256.246	0.0836906	0.369774	0.226329	0.820946	0.966258
RELT	2808.72	-0.599377	0.321612	-1.86366	0.062369	0.732277
GALC	438.12	0.249051	0.35948	0.69281	0.488428	0.881432
NOP58	44.758	-0.168554	0.522941	-0.322319	0.747211	0.955031
CUL1	109.84	0.730805	0.481192	1.51874	0.128828	0.772513
CYFIP2	1696.09	-0.195153	0.301019	-0.648309	0.516785	0.887828
TAB2	1877.16	0.139157	0.258628	0.538057	0.590538	0.911243
GINM1	47.1908	-0.143173	0.614158	-0.233121	0.815667	0.965669
EIF2AK2	482.623	0.00824388	0.389579	0.021161	0.983117	0.997906
USP36	570.237	-0.1729	0.339332	-0.50953	0.610381	0.920802
KMT2C	9750.83	-0.0129799	0.252348	-0.0514364	0.958978	0.993445
PUM2	1434.93	0.23615	0.251036	0.940703	0.346857	0.838358
ZFR	357.731	-0.346535	0.266052	-1.30251	0.192743	0.786807
TRAF1	271.863	-0.798908	0.388581	-2.05596	0.039786	0.718467
RC3H2	439.596	0.000370706	0.275502	0.00134556	0.998926	0.999402
SOAT1	372.242	-0.14371	0.358364	-0.401018	0.688407	0.940127
GDI2	634.274	0.291728	0.297133	0.981811	0.326193	0.836375
ATG5	58.7594	0.264097	0.467516	0.564895	0.572145	0.903859
TMCC3	1388.89	-0.134354	0.237715	-0.565189	0.571946	0.903859
PITHD1	40.4034	-0.00014009	0.449081	-0.000311949	0.999751	0.999751
ATP11B	1547.71	0.110277	0.224892	0.490355	0.623883	0.923184
LAMC2	1685.74	-0.683419	0.567373	-1.20453	0.228384	0.805168
CDK14	516.229	-0.372739	0.322153	-1.15703	0.247262	0.808508
PPP1R12A	2028.25	-0.0518292	0.33383	-0.155256	0.876619	0.978855
ATP2B4	1139.54	-0.462161	0.278098	-1.66186	0.0965406	0.753818
YIPF1	211.262	0.158297	0.348279	0.454512	0.649461	0.928116
DGKG	288	-0.740442	0.467641	-1.58336	0.113341	0.772111
UNKL	499.232	-0.436735	0.277864	-1.57176	0.116006	0.772111
TBXAS1	4074.1	-0.235596	0.317007	-0.743188	0.457368	0.872527
PARP12	314	0.0545709	0.319414	0.170847	0.864344	0.976125
MXD1	21641.2	0.380137	0.29487	1.28917	0.19734	0.786807
CDK17	318.332	-0.174379	0.36749	-0.474512	0.635135	0.926632
SLC2A3	18304.9	0.00324203	0.348864	0.0092931	0.992585	0.998706
CTDP1	3694.49	-0.611099	0.253127	-2.4142	0.0157699	0.621121
YBX3	2358.06	0.487343	0.452539	1.07691	0.281521	0.821448
STYK1	102.052	1.21026	0.607516	1.99215	0.0463546	0.720866
WNK1	6467.71	0.252138	0.314944	0.800581	0.423374	0.861813
CCAR1	177.85	-0.112159	0.414258	-0.270746	0.786586	0.961315
OGFR	1069.18	0.06566	0.267475	0.245481	0.806084	0.965343
GNA15	1191.45	0.37235	0.623741	0.596963	0.550532	0.89591
MPC1	97.4114	0.32845	0.324314	1.01275	0.311179	0.830166
ACAA1	2587.18	0.143132	0.324449	0.441152	0.659103	0.931808
BCAT1	82.7816	-0.319161	0.490658	-0.650476	0.515385	0.887216
HDAC7	1482.08	-0.385172	0.270426	-1.42432	0.154355	0.777297
NCKAP1	623.351	0.384413	0.688978	0.557947	0.576881	0.904609
SFSWAP	619.321	-0.0598644	0.345827	-0.173105	0.862569	0.976012
TNK2	1080.61	-0.315807	0.270928	-1.16565	0.243756	0.808508
MON2	1065.27	0.282701	0.233043	1.21308	0.225098	0.800516
GPBP1	724.569	0.38698	0.234582	1.64966	0.0990127	0.756697
DGAT2	4894.85	-0.176135	0.269442	-0.653703	0.513303	0.887216
CS	562.906	0.403824	0.357736	1.12883	0.258969	0.813582
WAPL	900.681	-0.0357202	0.280312	-0.12743	0.8986	0.982475
VMP1	9193.74	0.245905	0.242467	1.01418	0.310497	0.830166
APPBP2	179.881	0.509105	0.321349	1.58428	0.113131	0.772111
RPL18	950.02	0.482396	0.507521	0.950495	0.341861	0.838217
EPN1	1339.89	0.197397	0.464351	0.425104	0.670761	0.933539
MED29	417.362	0.095748	0.341544	0.280338	0.779218	0.959939
MTMR1	454.409	0.42958	0.364924	1.17718	0.239124	0.808508
HAGH	164.039	-0.574421	0.401926	-1.42917	0.152955	0.777297
RNF4	211.055	0.265603	0.454151	0.584834	0.558659	0.899516
CASP8	1367.71	-0.279374	0.280981	-0.994278	0.320087	0.834292
LIMCH1	101.317	0.440031	0.611937	0.71908	0.472092	0.878757
TM7SF3	67.2166	-0.132546	0.440595	-0.300833	0.763542	0.956661
TSPAN32	94.8674	-1.05669	0.421363	-2.5078	0.0121487	0.617428
ST3GAL6	155.281	-0.24918	0.300214	-0.830008	0.406535	0.855826
ATP2C2	75.0013	0.0504203	0.502275	0.100384	0.92004	0.986672
TAF2	218.321	-0.0787232	0.320312	-0.24577	0.80586	0.965343
HIPK2	554.585	-0.0241401	0.272928	-0.0884485	0.92952	0.988125
TNPO3	547.265	-0.272832	0.336478	-0.810846	0.417454	0.860363
RFXANK	158.315	-0.338376	0.298444	-1.1338	0.256879	0.813582
LPAR2	1083.22	-0.514626	0.24837	-2.07202	0.0382637	0.718467
CTSA	810.283	0.402667	0.24361	1.65292	0.0983472	0.756697
SUGP2	165.526	-0.165937	0.340569	-0.487234	0.626092	0.923449
SNX24	94.535	1.03901	0.54981	1.88976	0.0587897	0.7253
CNN2	6039.63	-0.0975334	0.265516	-0.367335	0.713369	0.948248
ABCA7	4165.15	-0.467155	0.312204	-1.49631	0.134572	0.777043
FAR2	196.72	-0.0994575	0.400796	-0.24815	0.804018	0.9652
BCAS1	230.362	0.894026	0.536357	1.66685	0.0955446	0.753818
SBNO2	25363.3	-0.536864	0.261323	-2.05441	0.0399361	0.718467
HMG20B	318.087	0.491542	0.426509	1.15248	0.249125	0.808508
ANKS1A	866.775	-0.116042	0.271616	-0.427229	0.669213	0.933539
AP3D1	2200.36	-0.0906395	0.290107	-0.312435	0.75471	0.956205
ZNF76	129.697	-0.258988	0.443577	-0.583863	0.559313	0.899516
NHERF2	298.026	0.745745	0.57669	1.29315	0.19596	0.786807
NTHL1	74.5709	-0.0555146	0.64657	-0.0858602	0.931578	0.988514
GNAI3	1721.91	0.105196	0.272012	0.386734	0.698953	0.94464
OAT	205.898	-0.22182	0.328388	-0.675481	0.49937	0.88478
PKN2	1886.24	-0.161032	0.231577	-0.695373	0.486821	0.881037
DGKA	804.634	0.119969	0.345519	0.347215	0.72843	0.950511
ERBB3	1122.52	0.772536	0.60343	1.28024	0.20046	0.786817
ANKRD44	7883.95	-0.271047	0.317309	-0.854205	0.392991	0.851774
KARS1	167.25	0.247407	0.411982	0.600527	0.548155	0.894728
ADAT1	130.792	0.350173	0.468031	0.748184	0.454349	0.871724
TBC1D22B	152.276	0.258532	0.503267	0.513707	0.607457	0.920677
NDUFB4	74.2276	0.65506	0.4914	1.33305	0.182515	0.786807
SPEN	2251.24	-0.282187	0.260698	-1.08243	0.279061	0.821448
ZC3H15	113.014	0.424803	0.341928	1.24237	0.214099	0.792178
MAP2K4	596.396	-0.0487991	0.273131	-0.178666	0.8582	0.975602
SLK	3986.41	0.634056	0.513546	1.23466	0.216956	0.793963
CYB5R4	1494.81	-0.0750847	0.306459	-0.245007	0.806451	0.965343
SEC61A2	183.329	-0.252642	0.314093	-0.804354	0.421193	0.861108
PRKCQ	111.566	-0.464962	0.388224	-1.19766	0.231048	0.806071
FAM107B	490.285	0.120209	0.332037	0.362036	0.717325	0.949001
ME1	142.083	1.3133	0.764447	1.71797	0.0858015	0.753818
TBC1D1	1772.18	-0.295141	0.329062	-0.896916	0.369764	0.844695
CDK13	460.92	-0.202692	0.253541	-0.799446	0.424032	0.861813
FOXJ2	287.317	-0.134353	0.3384	-0.397023	0.691351	0.941062
YBX1	310.915	0.0349763	0.326551	0.107108	0.914703	0.985342
PDE4A	78.628	-0.824264	0.435843	-1.89119	0.0585986	0.7253
PPP2R5A	244.302	0.0898308	0.377775	0.237789	0.812045	0.965669
ELAVL1	66.4242	-0.750344	0.55361	-1.35537	0.175301	0.784872
DIP2B	3530.54	-0.249801	0.244756	-1.02061	0.307439	0.827216
NFYC	918.748	-0.327086	0.248066	-1.31854	0.187321	0.786807
ELOVL1	187.577	0.40346	0.378534	1.06585	0.286491	0.821448
SPI1	11762.3	-0.303053	0.283597	-1.06861	0.285247	0.821448
POLR1H	50.8224	0.368162	0.566827	0.649514	0.516006	0.887216
ZBTB11	176.172	0.293662	0.397891	0.738046	0.460487	0.873719
ATXN3	91.0699	0.444153	0.463759	0.957724	0.338202	0.838217
GOLGA5	225.043	0.338807	0.345336	0.981095	0.326546	0.836595
ISOC1	43.2511	0.292684	0.69081	0.423682	0.671798	0.933539
ATG2B	465.28	-0.112436	0.29805	-0.377239	0.705996	0.947104
ARFGEF1	1112.03	0.0306421	0.32306	0.0948495	0.924434	0.9868
ZFAT	236.521	-0.229048	0.288083	-0.795074	0.426571	0.863149
MYO9A	85.2809	0.0925215	0.497343	0.186032	0.85242	0.974213
PFKP	1103.77	0.605037	0.634699	0.953267	0.340455	0.838217
IDI1	204.735	-0.287454	0.366667	-0.783963	0.433062	0.866584
SP100	3082.95	-0.155563	0.316278	-0.491855	0.622822	0.922996
KLF6	5433.46	-0.0705948	0.25853	-0.273063	0.784805	0.960588
TRAM1	210.246	0.093623	0.420951	0.222408	0.823996	0.96698
TNFRSF1A	9580.92	-0.252025	0.308646	-0.816549	0.414186	0.860363
EVI5	439.962	-0.446946	0.30549	-1.46305	0.143454	0.777043
PKM	1094.52	-0.0699074	0.348759	-0.200446	0.841132	0.970809
DNTTIP2	691.785	0.0937981	0.38732	0.242172	0.808647	0.965669
METTL22	243.388	-0.303918	0.364211	-0.834457	0.404023	0.854039
TP53BP1	483.521	-0.207552	0.311354	-0.666609	0.505022	0.88584
RHOA	2766.86	0.296875	0.297585	0.997615	0.318466	0.83387
DHX8	899.703	-0.0704323	0.241585	-0.291542	0.770637	0.958435
PRKCZ	322.899	-0.242779	0.735005	-0.33031	0.741166	0.953173
IDH3G	171.039	-0.155166	0.320376	-0.484325	0.628155	0.924295
ROCK1	1738.22	-0.185321	0.321059	-0.577218	0.563792	0.901885
CBFB	194.909	0.424478	0.299683	1.41642	0.156652	0.777297
PDK3	286.952	-0.360448	0.312276	-1.15426	0.248393	0.808508
HDAC4	2540.75	-0.265814	0.355088	-0.748584	0.454108	0.871617
RASSF1	142.196	-0.430314	0.481246	-0.894166	0.371233	0.847131
IFI35	241.304	-0.0515348	0.416995	-0.123586	0.901643	0.982475
COASY	232.565	-0.0712434	0.442259	-0.16109	0.872023	0.977267
PLEKHH3	200.067	0.526654	0.622276	0.846334	0.397366	0.852003
MEF2A	596.341	-0.0534722	0.294019	-0.181867	0.855687	0.975079
OTUD5	1282.52	-0.181404	0.229234	-0.791348	0.428741	0.864248
TFE3	1796.18	-0.18119	0.278285	-0.651097	0.514984	0.887216
TBC1D25	108.181	0.140216	0.337138	0.415901	0.677483	0.936805
ACSL4	1216.71	0.0402021	0.30662	0.131114	0.895685	0.981417
INPP5A	775.91	-0.483103	0.282624	-1.70935	0.0873866	0.753818
GPKOW	148.739	0.104357	0.492906	0.211717	0.832328	0.96877
GRIPAP1	1259.53	-0.139043	0.272026	-0.511139	0.609254	0.920802
FTSJ1	85.2226	0.494431	0.561384	0.880735	0.378461	0.847619
ATP11A	2719.71	-0.22923	0.308234	-0.743686	0.457066	0.872527
LAPTM4A	664.942	0.653486	0.269293	2.42667	0.0152379	0.621121
TTC7A	277.657	0.578834	0.45697	1.26668	0.20527	0.78883
IP6K2	204.846	-0.199407	0.359281	-0.555015	0.578884	0.905674
SRBD1	174.672	-0.360731	0.356639	-1.01147	0.311789	0.830166
RASGRP2	1211.34	-0.633609	0.251108	-2.52325	0.0116274	0.617428
PSME4	738.356	-0.181477	0.245329	-0.739728	0.459465	0.873506
SIRT2	334.762	-0.0356746	0.254242	-0.140317	0.888409	0.979673
PPP2R5B	85.4031	0.899444	0.51087	1.76061	0.0783041	0.752886
PYGM	554.645	-0.608765	0.288741	-2.10834	0.0350015	0.701535
PITX1	4041.63	0.573299	0.621716	0.922122	0.356465	0.840615
MAST4	363.943	0.180395	0.38196	0.472289	0.636721	0.926928
NUCKS1	33.8738	0.353333	0.443348	0.796966	0.425471	0.86237
VPS35	1531.92	0.0905993	0.314482	0.28809	0.773278	0.958631
DNAJA2	366.817	0.114652	0.413257	0.277435	0.781446	0.959954
BCL3	6127.86	-0.302494	0.295743	-1.02283	0.306389	0.827216
KCNAB2	515.955	-0.154917	0.362359	-0.427522	0.668999	0.933539
CLEC2D	57.5122	-0.706594	0.684392	-1.03244	0.301866	0.825527
ATP1B3	132.324	0.156048	0.474555	0.32883	0.742284	0.953173
PIGB	161.295	-0.793769	0.322124	-2.46417	0.0137332	0.621121
MAPK6	135.642	0.86581	0.503238	1.72048	0.0853454	0.753818
RAB27A	1392.94	-0.0229813	0.330793	-0.0694734	0.944613	0.990702
HDHD5	59.3402	1.07179	0.548797	1.95298	0.0508224	0.7253
UFD1	188.843	-0.0255345	0.340077	-0.0750845	0.940147	0.990083
PHRF1	809.632	-0.348015	0.280712	-1.23976	0.215065	0.792178
NUCB2	94.8873	0.55461	0.479801	1.15592	0.247715	0.808508
PTPN3	2374.93	1.1725	0.64762	1.81048	0.0702221	0.734377
DAPP1	1676.22	0.628975	0.233693	2.69146	0.00711394	0.561899
SLC44A1	73.9214	-0.498829	0.420835	-1.18533	0.235887	0.808185
TMEM260	194.332	-0.389102	0.500389	-0.7776	0.436805	0.866584
SMG6	286.335	0.202126	0.328685	0.614955	0.538585	0.891892
EXOC5	86.454	0.142291	0.609732	0.233366	0.815477	0.965669
DGCR2	1145.7	-0.231064	0.269731	-0.856648	0.391639	0.851617
RNF126	98.5116	-0.587187	0.408316	-1.43807	0.150414	0.777297
MNT	499.418	-0.307497	0.335377	-0.916869	0.359211	0.842289
ZXDC	586.324	-0.280741	0.294181	-0.954314	0.339925	0.838217
JMJD6	549.796	0.0667672	0.335255	0.199153	0.842143	0.971407
POLB	324.881	0.131018	0.320209	0.409163	0.68242	0.938625
GBA2	831.297	-0.0693683	0.32127	-0.215919	0.829051	0.967801
NDST1	761.603	-0.469158	0.413337	-1.13505	0.256355	0.812629
CNGB1	103.181	0.094109	0.392447	0.239801	0.810485	0.965669
ST6GALNAC2	252.943	-0.281089	0.361801	-0.776915	0.437209	0.866584
PABPC1	32883.3	0.605234	0.576577	1.0497	0.293855	0.824369
CFAP20	43.9552	1.27918	0.49826	2.5673	0.0102494	0.611803
CDC42	2005.54	0.135469	0.263957	0.513223	0.607795	0.920802
OSBPL3	1704.67	0.971574	0.617263	1.574	0.115487	0.772111
ATP2B1	2580.9	-0.0834337	0.346461	-0.240817	0.809697	0.965669
NCK2	69.2978	0.288556	0.492049	0.586437	0.557582	0.899516
MAP4K4	5235.58	-0.298736	0.246348	-1.21266	0.225261	0.800516
MGAT4A	131.889	0.141856	0.424008	0.334559	0.737958	0.952009
RPL31	195.065	0.148859	0.403439	0.368976	0.712146	0.948248
WDR1	9369.4	-0.0434228	0.23402	-0.185552	0.852796	0.974213
SNX13	638.637	-0.511851	0.281951	-1.81539	0.0694636	0.734377
ARHGAP10	1052.59	1.14099	0.618245	1.84553	0.0649599	0.734377
RPS6KA2	245.985	0.230106	0.491394	0.468273	0.63959	0.927213
ING3	89.9408	0.450696	0.584535	0.771033	0.440687	0.867207
BUD23	30.9639	0.598337	0.549824	1.08823	0.276492	0.821448
SEL1L	796.517	0.144519	0.329343	0.43881	0.660799	0.931858
ATP6AP1	656.756	0.453904	0.340535	1.33292	0.182559	0.786807
DAZAP1	170.431	-0.0157527	0.437102	-0.036039	0.971251	0.995186
FAM50A	256.829	0.176143	0.338823	0.519866	0.603157	0.917858
CYBRD1	99.9165	-0.0444059	0.481682	-0.0921893	0.926548	0.987138
PRKACA	895.914	0.0129877	0.296793	0.04376	0.965096	0.993691
ACTN1	12553.6	-0.105537	0.298902	-0.353081	0.724028	0.950447
ZFYVE26	507.661	0.119114	0.297853	0.399907	0.689225	0.940394
EPN2	132.46	-0.0287382	0.357489	-0.0803888	0.935928	0.989613
PTPN18	284.461	-0.299298	0.285553	-1.04814	0.294576	0.824369
ALDH3A2	82.2112	0.301861	0.612912	0.492504	0.622363	0.922996
TFRC	792.941	-0.240101	0.387476	-0.619655	0.535485	0.891892
SREBF1	1436.55	-0.0234443	0.31841	-0.0736292	0.941305	0.990212
AFF4	2923.23	0.631327	0.376965	1.67476	0.0939806	0.753818
UBE2D1	1327.99	0.155682	0.271121	0.574216	0.565822	0.901885
PALS1	65.7331	1.14411	0.503811	2.27091	0.0231524	0.660764
SMC1A	522.471	-0.138349	0.257625	-0.537016	0.591256	0.912129
MARK2	1819.7	-0.213431	0.227659	-0.937504	0.348499	0.838623
CHFR	946.134	-0.192635	0.283631	-0.679174	0.497028	0.88478
P4HA2	93.382	-0.360337	0.417306	-0.863485	0.387871	0.851091
FCGR2B	252.325	-0.10643	0.36967	-0.287906	0.773419	0.958631
NFATC3	311.658	-0.33254	0.437684	-0.759772	0.447391	0.87008
TRNT1	27.7682	0.37455	0.530883	0.705524	0.480484	0.87978
ACADVL	1641.41	0.219174	0.310443	0.706002	0.480187	0.87978
STK10	9688.39	-0.342223	0.248931	-1.37477	0.169202	0.783342
FBXW11	641.031	0.178793	0.489162	0.365508	0.714732	0.948461
ACAP1	999.005	-0.287554	0.402933	-0.713654	0.475441	0.878757
DERL2	127.076	0.0137961	0.284809	0.0484399	0.961366	0.993691
NDE1	797.998	-0.617804	0.352363	-1.75332	0.0795479	0.752886
IRAG1	28.2956	-0.462197	0.504245	-0.916612	0.359346	0.842289
AP1M1	207.557	-0.0762864	0.325699	-0.234224	0.814811	0.965669
SCARB1	104.114	0.891963	0.607399	1.4685	0.14197	0.777043
PANX2	268.815	-0.288926	0.34487	-0.837781	0.402153	0.854017
SELENOO	323.322	-0.737947	0.475215	-1.55287	0.120455	0.772111
ALPK1	2954.6	-0.245532	0.310748	-0.790131	0.429451	0.864248
LLGL2	847.69	0.353346	0.56651	0.623724	0.532809	0.890917
PDE8A	69.2536	-0.0427197	0.455374	-0.0938124	0.925258	0.987138
KDM5A	1873.1	-0.137161	0.269632	-0.508695	0.610966	0.920802
DHRS9	1061.11	1.05713	0.517048	2.04456	0.0408986	0.718467
PTGS2	31620.4	0.133158	0.354961	0.375135	0.70756	0.947104
IGF2BP2	68.77	0.936771	0.405513	2.31009	0.0208831	0.646926
MAP3K13	166.994	0.657098	0.479223	1.37117	0.170321	0.783342
ST6GAL1	59.8826	-0.613606	0.474925	-1.29201	0.196355	0.786807
FRY	4757.78	-0.267801	0.315803	-0.848	0.396438	0.852003
PICALM	12148.6	0.0650053	0.282326	0.23025	0.817898	0.965669
NSF	198.436	0.491603	0.471798	1.04198	0.297422	0.825527
CLASP1	1042.85	-0.129571	0.231999	-0.558499	0.576504	0.904609
MRPS34	21.5638	-0.846246	0.609018	-1.38952	0.164673	0.781914
PPP2R2C	643.096	0.614387	0.684525	0.897538	0.369432	0.844695
EED	41.2164	0.242128	0.46561	0.520023	0.603048	0.917858
TSG101	898.226	0.516367	0.342778	1.50642	0.13196	0.77546
NCBP3	285.88	-0.0323015	0.277685	-0.116324	0.907396	0.983095
ATP2A3	2418.31	-0.607569	0.297274	-2.0438	0.0409735	0.718467
MGLL	1492.52	0.895859	0.626479	1.42999	0.152719	0.777297
DPP8	186.345	-0.061597	0.413205	-0.149071	0.881497	0.97895
SCARF1	1589.63	-0.43775	0.31505	-1.38946	0.164692	0.781914
LMAN1	76.7451	0.188894	0.651943	0.28974	0.772015	0.958435
ZZEF1	2763.89	-0.255422	0.263177	-0.970533	0.331781	0.837802
ENO1	2151.84	0.252636	0.299364	0.843909	0.398721	0.852041
SLC12A1	1170.79	-0.279702	0.351799	-0.795062	0.426577	0.863149
MYDGF	47.727	0.0737435	0.702714	0.104941	0.916423	0.986172
ARHGEF10L	1763.21	0.672873	0.568527	1.18354	0.236596	0.808185
TIPIN	76.9946	0.40603	0.719295	0.564483	0.572425	0.903859
SRI	67.7312	0.0219822	0.482434	0.0455652	0.963657	0.993691
EIF4G3	1523.43	-0.251809	0.300373	-0.838321	0.401851	0.853801
SEMA3C	106.401	-0.500229	0.35617	-1.40446	0.160181	0.777357
CELSR1	622.112	0.167834	0.672107	0.249714	0.802808	0.964688
ZNF638	992.6	-0.0510991	0.290655	-0.175807	0.860446	0.975602
SLC25A40	39.5931	-0.292905	0.706793	-0.414414	0.678571	0.936805
RASAL2	2086.78	0.92174	0.670782	1.37413	0.169402	0.783342
VPS9D1	2087.52	-0.355021	0.354014	-1.00285	0.315936	0.832288
MARK3	1230.78	0.164305	0.247004	0.665193	0.505927	0.88584
SLC25A3	602.038	0.0830928	0.243723	0.340931	0.733156	0.950511
FNDC3B	7109.54	-0.0201398	0.350039	-0.0575359	0.954118	0.993042
FOSL2	4339.02	-0.111226	0.22808	-0.487663	0.625789	0.923449
FRYL	1118.32	0.030075	0.228567	0.131581	0.895316	0.981392
TMEM131	506.222	-0.357758	0.257871	-1.38736	0.165333	0.782427
ACTB	231416	0.0620561	0.246551	0.251697	0.801276	0.964477
PLD1	830.67	0.813868	0.55345	1.47054	0.141417	0.777043
DLG1	253.857	0.0616098	0.402607	0.153027	0.878377	0.97895
RAB7A	4279.19	0.318853	0.250765	1.27152	0.203544	0.787856
ARHGAP15	3180.78	-0.135045	0.348328	-0.387694	0.698242	0.944117
MKRN2	192.69	0.955526	0.460485	2.07504	0.0379827	0.718467
REXO2	46.8306	1.16267	0.512064	2.27055	0.023174	0.660764
RBMS2	267.574	1.07794	0.473919	2.27453	0.0229344	0.660764
BAZ2A	4153.15	-0.0408539	0.255379	-0.159974	0.872902	0.977557
PTPN23	586.303	-0.115365	0.357326	-0.322856	0.746805	0.954915
MLH1	82.8511	0.183868	0.476477	0.385892	0.699577	0.944909
PLXNA2	429.287	0.187127	0.392747	0.476456	0.63375	0.926165
ANKRD13A	1417.82	0.569951	0.408523	1.39515	0.16297	0.779619
PAG1	1068.52	0.152351	0.384151	0.39659	0.69167	0.941286
ICAM3	1464.86	-0.259881	0.274017	-0.948411	0.34292	0.838307
NT5C2	3445.48	0.222001	0.245915	0.902754	0.366656	0.843834
CAMSAP3	817.278	0.369978	0.664673	0.556632	0.577779	0.905143
RAP1GAP	205.855	0.537055	0.504877	1.06373	0.287449	0.821448
XAB2	459.588	-0.00875285	0.243962	-0.0358779	0.97138	0.995186
ARHGEF1	5132.89	-0.602054	0.298689	-2.01565	0.0438365	0.720866
STXBP2	1429.32	-0.219258	0.284356	-0.771069	0.440666	0.867207
MAP2K7	214.788	-0.392114	0.292637	-1.33993	0.180267	0.786807
DGKD	700.19	-0.479805	0.339044	-1.41517	0.157019	0.777297
TOP2B	303.234	-0.262611	0.312176	-0.841228	0.40022	0.85363
TM9SF3	344.359	0.299016	0.298195	1.00275	0.31598	0.832288
NFKB2	6777.4	-0.32493	0.295736	-1.09872	0.271892	0.821448
PPP1R12B	1154.17	-0.533879	0.342371	-1.55936	0.118912	0.772111
GTF3C1	769.276	0.159388	0.361838	0.440496	0.659578	0.931808
IL4R	5514.61	-0.217169	0.328313	-0.661469	0.508312	0.88584
USP33	274.086	-0.301428	0.330852	-0.911068	0.362259	0.843834
DYNC1I2	77.5056	0.926676	0.409849	2.26102	0.0237582	0.660764
APBB1IP	5027.16	-0.20861	0.300482	-0.694252	0.487524	0.881268
LRCH4	589.984	-0.469136	0.276422	-1.69718	0.0896634	0.753818
FAM76B	75.9932	-0.649149	0.477486	-1.35951	0.173984	0.783342
SIRT6	95.7121	-0.675475	0.467267	-1.44559	0.148293	0.777297
POLD3	109.155	-0.129349	0.398099	-0.324916	0.745244	0.954064
CAPZB	2384.51	-0.0210184	0.249006	-0.0844089	0.932731	0.988514
GPR137B	108.402	0.0312363	0.440613	0.0708928	0.943483	0.990513
JADE1	291.045	-0.643094	0.255353	-2.51845	0.0117874	0.617428
UBE2A	299.623	0.00380161	0.28891	0.0131584	0.989501	0.998706
CST7	635.519	-0.148513	0.327874	-0.452956	0.650581	0.928281
PIAS2	25.9551	0.0161936	0.599456	0.0270139	0.978449	0.997708
ARAF	496.36	-0.357048	0.264563	-1.34958	0.177152	0.786025
LAMP3	87.9278	-0.108644	0.529424	-0.205212	0.837406	0.970284
NEBL	627.051	0.640652	0.482279	1.32838	0.184052	0.786807
ACER3	154.684	0.397859	0.403478	0.986075	0.324096	0.836079
UBE2K	240.156	0.6289	0.342339	1.83707	0.0662002	0.734377
PIK3C3	582.989	-0.388882	0.241701	-1.60894	0.107629	0.769388
N4BP2	107.135	0.672063	0.479293	1.4022	0.160856	0.777761
SYNJ2	133.478	0.742501	0.505229	1.46963	0.141661	0.777043
PPP2R5C	783.212	-0.0895113	0.296449	-0.301945	0.762694	0.956661
GNB1	3401.16	0.0513981	0.278239	0.184726	0.853444	0.974636
EDN1	59.1039	0.251539	0.485272	0.518346	0.604217	0.918858
MLLT10	134.132	0.477019	0.345374	1.38116	0.167228	0.783342
ZCWPW1	272.724	-0.486719	0.322837	-1.50763	0.13165	0.77546
P2RY10	59.4369	-0.0446287	0.43114	-0.103513	0.917556	0.986172
NRDC	3413.61	-0.159934	0.281358	-0.568435	0.569739	0.90385
VDAC3	140.406	0.601378	0.360566	1.66787	0.0953407	0.753818
PCM1	538.254	0.179243	0.318738	0.562352	0.573876	0.903859
TNRC6C	345.568	-0.286566	0.347572	-0.82448	0.409667	0.856663
CBFA2T2	154.915	-0.426627	0.517828	-0.823878	0.410009	0.856663
ITCH	1813.74	0.341857	0.331996	1.0297	0.30315	0.825527
SDF4	420.054	0.46576	0.453941	1.02604	0.304874	0.826411
TOLLIP	426.287	0.255835	0.339962	0.752541	0.451726	0.871116
SLC1A3	102.503	-0.591734	0.486688	-1.21584	0.224046	0.800346
XRCC5	1135.76	0.023383	0.263997	0.0885733	0.929421	0.988125
SP140	1194.55	-0.156647	0.312798	-0.500795	0.616516	0.921276
MKNK1	967.742	-0.416831	0.298083	-1.39837	0.162002	0.77853
REXO1	544.448	-0.575561	0.295031	-1.95085	0.0510753	0.7253
SAR1A	421.574	0.118283	0.296056	0.399528	0.689504	0.940572
CDC14A	143.955	-0.239864	0.399945	-0.599743	0.548678	0.89483
CIC	2145.75	-0.357004	0.231125	-1.54463	0.122435	0.772111
FDFT1	406.465	0.187333	0.281194	0.666206	0.50528	0.88584
PGM1	122.729	-0.297709	0.384189	-0.774903	0.438397	0.866779
DNM2	6304.92	-0.0376057	0.262708	-0.143147	0.886174	0.979673
STX7	906.692	0.205346	0.279271	0.735293	0.462161	0.874579
SLC35C2	138.324	-0.37022	0.308399	-1.20046	0.229961	0.805221
RFX3	209.748	-0.039798	0.425878	-0.0934492	0.925547	0.987138
RIF1	228.468	-0.216146	0.359614	-0.601051	0.547806	0.894728
RAB21	647.117	0.358386	0.343388	1.04368	0.296636	0.82537
SMARCA2	1327.66	-0.371661	0.223219	-1.665	0.0959118	0.753818
SESN1	29.5387	-0.471516	0.542008	-0.869943	0.384332	0.848718
CNOT4	185.009	0.480653	0.293469	1.63783	0.101456	0.759465
PSEN1	1249.59	-0.133667	0.287911	-0.464267	0.642456	0.927845
CLDND1	213.19	0.704407	0.294564	2.39136	0.0167863	0.621121
HSP90AA1	4922.1	0.295936	0.224175	1.32011	0.186798	0.786807
DLGAP4	192.744	0.0688286	0.477397	0.144175	0.885363	0.979492
RSBN1	212.64	-0.287379	0.31244	-0.919791	0.357682	0.841163
MAGI3	214.15	1.07474	0.515244	2.08589	0.0369885	0.714883
CXCL2	398.056	0.63801	0.337011	1.89314	0.0583388	0.7253
OSTM1	367.823	-0.194087	0.279566	-0.694246	0.487528	0.881268
PCNP	126.877	0.39988	0.435187	0.918869	0.358164	0.841163
MEF2C	160.119	-0.194452	0.437654	-0.444306	0.656822	0.931803
PTPRC	25414.6	-0.100211	0.302888	-0.330853	0.740755	0.953173
PKP1	863.39	1.02402	0.585735	1.74827	0.080417	0.753818
STK17B	2905.09	-0.0901106	0.318305	-0.283095	0.777104	0.959939
CDC14B	35.7791	-0.6426	0.930751	-0.690411	0.489936	0.881577
DELE1	207.152	-0.600687	0.327457	-1.8344	0.0665944	0.734377
PHLPP1	364.718	0.79261	0.36501	2.17148	0.0298952	0.678018
ATP8B1	178.631	1.49172	0.660782	2.25751	0.0239764	0.660764
SMARCD3	104.448	-1.18277	0.332602	-3.55613	0.000376358	0.215722
WDR70	60.4402	-0.516736	0.404003	-1.27904	0.200884	0.786817
FYB1	8637.65	-0.0174143	0.320384	-0.0543544	0.956653	0.993042
STRADB	84.2116	-0.177263	0.881342	-0.201129	0.840598	0.970809
BZW1	1003.69	0.79677	0.421059	1.8923	0.0584508	0.7253
ME2	321.5	-0.491713	0.349611	-1.40646	0.159588	0.777297
CCNT2	335.328	0.220628	0.300166	0.73502	0.462327	0.874579
FAM135A	168.346	1.21426	0.534961	2.26981	0.0232193	0.660764
EPB41L3	356.349	0.17696	0.585273	0.302354	0.762382	0.956661
COBLL1	338.659	0.638166	0.635041	1.00492	0.314935	0.832288
GSK3B	591.079	-0.0317204	0.284564	-0.11147	0.911244	0.984787
ERC1	214.44	-0.0584383	0.289556	-0.20182	0.840057	0.970615
XPO1	232.661	0.327932	0.296786	1.10494	0.269184	0.82105
DOP1A	67.2597	-0.222852	0.443202	-0.502822	0.615089	0.921276
KAT6A	5268.47	-0.159883	0.277926	-0.575271	0.565108	0.901885
TUT7	4655.98	-0.00612299	0.219374	-0.0279112	0.977733	0.997708
TNPO1	517.157	-0.204342	0.306203	-0.66734	0.504555	0.88564
PLOD1	331.504	-0.428724	0.32516	-1.3185	0.187336	0.786807
DIS3	316.59	0.0141851	0.337664	0.0420094	0.966491	0.994245
PIBF1	57.8519	0.538206	0.470779	1.14322	0.252946	0.809883
PDS5B	529.277	-0.27636	0.313624	-0.881183	0.378219	0.847619
CYLD	701.285	0.127996	0.29429	0.43493	0.663613	0.933416
ZNF586	451.596	-0.295716	0.285281	-1.03658	0.299932	0.825527
RPS5	719.616	-0.0135399	0.530109	-0.0255417	0.979623	0.997708
YTHDC1	2930.47	0.790268	0.442083	1.7876	0.0738407	0.74514
CHMP2B	402.905	0.798793	0.331585	2.40901	0.0159957	0.621121
SMAP2	5590.32	-0.124304	0.293332	-0.423766	0.671737	0.933539
ZMPSTE24	154.61	0.219152	0.313023	0.700114	0.483856	0.881035
STARD7	70.0139	0.259646	0.404632	0.641684	0.521079	0.890037
REST	278.227	0.371054	0.360423	1.0295	0.303246	0.825527
HAL	2628.48	-0.225877	0.244871	-0.922435	0.356302	0.840615
SSH1	507.65	-0.504582	0.255262	-1.97673	0.0480727	0.7253
GSTP1	675.843	0.394633	0.504121	0.782815	0.433736	0.866584
APLP2	4422.56	0.10059	0.220804	0.455562	0.648705	0.928008
WBP11	126.137	0.149744	0.361042	0.414755	0.678321	0.936805
EIF3I	448.679	-0.0374572	0.327619	-0.114332	0.908975	0.983644
TXLNA	172.968	-0.0480607	0.333766	-0.143995	0.885504	0.979492
NCOA1	4975.28	-0.063256	0.26862	-0.235485	0.813833	0.965669
RAB10	1507.45	0.591473	0.346798	1.70553	0.0880965	0.753818
HADHA	582.544	0.166559	0.278839	0.59733	0.550287	0.89591
CD82	888.412	0.110461	0.385309	0.286683	0.774355	0.958631
ATRX	1022.85	0.0981975	0.257104	0.381937	0.702508	0.94643
FCN1	2234.93	-0.337903	0.298721	-1.13117	0.257984	0.813582
MYNN	82.0965	-0.778193	0.480495	-1.61957	0.105326	0.764187
SCAMP1	85.737	-0.0891183	0.389177	-0.228992	0.818875	0.965669
WDR47	280.246	0.665004	0.41173	1.61515	0.106279	0.765817
SLC25A24	34.9209	0.399937	0.551473	0.725217	0.468319	0.877834
MAP3K4	779.942	1.09994	0.604347	1.82005	0.0687514	0.734377
PILRA	1557.92	0.085319	0.370937	0.23001	0.818084	0.965669
CPNE3	320.974	0.367346	0.598729	0.613543	0.539518	0.892122
CTTN	1199.46	0.737636	0.586759	1.25714	0.208704	0.790108
EPS15	798.649	-0.122518	0.253084	-0.484099	0.628315	0.924295
MGST2	28.5346	1.08124	0.558912	1.93454	0.0530465	0.7253
ATG16L1	125.883	-0.379067	0.376803	-1.00601	0.314412	0.832288
DNAJA1	1691.27	0.396135	0.298712	1.32614	0.184793	0.786807
B4GALT1	1924.33	0.750129	0.489091	1.53372	0.125098	0.772513
CHMP5	707.235	0.67539	0.329607	2.04907	0.0404548	0.718467
NFX1	205.262	0.10403	0.318863	0.326253	0.744233	0.953651
EIF2AK1	150.787	-0.207071	0.35437	-0.584336	0.558994	0.899516
SNX10	409.428	-0.00526019	0.366383	-0.0143571	0.988545	0.998706
MRPL28	88.9641	0.191811	0.532928	0.359919	0.718908	0.949141
ITPKC	1626.29	0.551563	0.613299	0.899338	0.368473	0.843958
RBM22	397.162	0.341259	0.383139	0.890693	0.373094	0.847619
TMED2	311.377	0.407096	0.4103	0.992191	0.321104	0.834986
ERO1B	88.8457	-0.658447	0.445901	-1.47667	0.139765	0.777043
ZFAND6	894.382	0.366915	0.289262	1.26845	0.204636	0.788166
LAT2	1686.77	-0.232569	0.32762	-0.709872	0.477783	0.878757
HUWE1	3367.65	0.349678	0.307155	1.13844	0.254936	0.811366
ACOX3	90.9969	0.591614	0.4139	1.42937	0.152899	0.777297
PPP1R15A	15326.4	0.226187	0.295837	0.764566	0.44453	0.869885
TRIP6	231.259	0.494474	0.340653	1.45155	0.146628	0.777297
FTL	44695.1	0.125218	0.351093	0.356652	0.721352	0.949402
SRRT	672.709	-0.313044	0.260269	-1.20277	0.229065	0.805177
BAX	148.052	0.239249	0.367458	0.651093	0.514986	0.887216
NLK	89.3732	-0.0719265	0.345798	-0.208002	0.835228	0.969818
TMPRSS11E	7424.78	1.12201	0.581172	1.93059	0.0535335	0.7253
ATXN7L3	315.453	-0.0555033	0.333223	-0.166565	0.867713	0.976799
PGS1	4177.64	-0.438574	0.327839	-1.33777	0.18097	0.786807
PSMC5	80.2916	-0.326896	0.465612	-0.702079	0.48263	0.880237
UIMC1	956.919	-0.338259	0.289193	-1.16967	0.242135	0.808508
LPCAT2	692.745	-0.1498	0.403564	-0.371193	0.710494	0.948248
SH3BP2	4116.94	-0.166716	0.261156	-0.63838	0.523227	0.890037
ADD1	1132.2	-0.268958	0.249705	-1.0771	0.281435	0.821448
TXNDC16	61.6896	0.502389	0.482597	1.04101	0.297871	0.825527
RTRAF	81.269	0.398949	0.421978	0.945426	0.344441	0.838307
GMCL1	235.54	0.118248	0.297753	0.397134	0.691269	0.941062
SF3B2	987.622	0.110686	0.254185	0.435456	0.663232	0.933201
GNAS	2987.31	0.168982	0.266355	0.634422	0.525805	0.890037
ERGIC2	288.67	-0.271317	0.318872	-0.850865	0.394844	0.852003
CASS4	3262	-0.174971	0.367939	-0.475545	0.634399	0.926175
RFX2	545.594	-0.336712	0.327357	-1.02858	0.303678	0.825527
SULT2B1	408.718	0.727222	0.666853	1.09053	0.275481	0.821448
CNOT3	700.056	0.256886	0.355127	0.723364	0.469456	0.87817
PTPN4	47.419	-0.385324	0.686119	-0.5616	0.574389	0.90425
DDX18	90.3495	0.204082	0.501334	0.407077	0.683952	0.939382
KHSRP	418.646	0.141103	0.371161	0.380168	0.70382	0.946786
EDEM2	373.591	-0.0829138	0.30001	-0.27637	0.782264	0.959954
DOCK9	4610.58	0.88177	0.623176	1.41496	0.15708	0.777297
ANKRD10	265.831	-0.439402	0.36611	-1.20019	0.230066	0.805221
DOCK3	213.211	1.64565	0.582419	2.82554	0.00472007	0.498591
TMEM40	1592.47	0.855705	0.677528	1.26298	0.206596	0.790036
PPP1R13B	481.208	0.647802	0.630651	1.02719	0.304329	0.825642
SMOX	154.994	-0.159927	0.738963	-0.21642	0.82866	0.967801
NSFL1C	1221.48	-0.216189	0.242304	-0.892219	0.372275	0.847619
MAVS	351.546	0.193666	0.418699	0.462542	0.643693	0.928008
XRN2	1368.49	-0.193412	0.319616	-0.605137	0.545088	0.893918
DYNLL1	305.097	0.810902	0.473398	1.71294	0.0867237	0.753818
SNX5	45.5609	-0.339148	0.468424	-0.724018	0.469054	0.877834
RPL6	204.834	-0.189532	0.578425	-0.327669	0.743162	0.953255
ANAPC5	216.782	-0.140205	0.334526	-0.419115	0.675132	0.93513
SLC23A2	312.27	-0.424957	0.343863	-1.23583	0.216522	0.793963
SLC8B1	301.342	-0.322114	0.276351	-1.1656	0.243776	0.808508
TMEM230	102.217	-0.140116	0.45419	-0.308496	0.757705	0.956283
TASP1	28.0815	-1.357	0.763744	-1.77678	0.0756052	0.747164
GCN1	1300	0.419736	0.559206	0.750593	0.452898	0.871116
RPLP0	1940.1	0.363054	0.508098	0.714535	0.474896	0.878757
PXN	4426.8	-0.279695	0.250304	-1.11742	0.263815	0.817001
PEBP1	796.538	0.629544	0.658639	0.955825	0.339161	0.838217
BRAP	182.365	-0.101735	0.392167	-0.259419	0.795312	0.961483
ERP29	90.2335	-0.0242274	0.540124	-0.0448554	0.964223	0.993691
FUS	1901.07	-0.104234	0.254191	-0.410063	0.68176	0.938599
IGBP1	140.588	0.479486	0.339198	1.41358	0.157484	0.777297
FXYD5	276.969	0.301326	0.306752	0.982314	0.325945	0.836079
GRAMD1A	2791.96	-0.397707	0.286319	-1.38903	0.164822	0.781946
CDIP1	93.2755	-0.387294	0.562022	-0.689108	0.490756	0.881957
GANAB	474.136	0.0803755	0.27119	0.296381	0.766939	0.957724
GMIP	5936.57	-0.525237	0.277872	-1.89021	0.0587299	0.7253
MLF2	1006.75	0.0871407	0.307239	0.283625	0.776698	0.959727
DDX24	167.593	-0.0451745	0.452863	-0.0997532	0.92054	0.986672
ARHGAP4	3006.36	-0.670613	0.283335	-2.36686	0.01794	0.631907
DHX32	101.031	0.63025	0.661134	0.953286	0.340445	0.838217
RCOR1	909.369	0.0905448	0.240484	0.376511	0.706537	0.947104
GPATCH2L	353.776	-0.428745	0.315453	-1.35914	0.174102	0.783342
BLVRB	2337.76	0.635547	0.662369	0.959506	0.337304	0.838217
SLC9A1	539.506	0.0717541	0.30969	0.231696	0.816774	0.965669
SPTLC1	606.372	0.406858	0.439426	0.925885	0.354506	0.839494
PAPOLA	1364.38	0.164384	0.258242	0.636548	0.524419	0.890037
CCNK	151.869	0.311961	0.337298	0.924884	0.355026	0.839494
YPEL3	2592.88	0.074715	0.246554	0.303037	0.761861	0.956661
NDUFB2	37.3083	0.611731	0.561556	1.08935	0.276	0.821448
NUDC	160.08	0.227122	0.306988	0.739841	0.459397	0.873506
MAEA	2207.43	-0.201996	0.304435	-0.663512	0.507002	0.88584
ICAM1	1012.8	-0.148658	0.322296	-0.461247	0.644622	0.928008
STRN4	730.24	-0.423554	0.330002	-1.28349	0.19932	0.786807
IRAK3	677.613	-0.302633	0.346422	-0.873598	0.382337	0.847619
LYZ	3346.24	-0.482817	0.31317	-1.54171	0.123145	0.772111
MUL1	58.9531	0.665356	0.471911	1.40992	0.158564	0.777297
SPG21	530.084	0.227817	0.314333	0.724764	0.468597	0.877834
GNPTG	270.685	0.388378	0.280867	1.38278	0.166732	0.783342
GOLGA3	600.976	0.0505045	0.334066	0.151181	0.879833	0.97895
CERS4	239.05	0.184816	0.450727	0.410039	0.681777	0.938599
MCOLN1	1164.26	0.0256666	0.376393	0.0681911	0.945633	0.990702
USP48	430.132	-0.190803	0.262115	-0.727937	0.466652	0.877834
GLG1	781.437	-0.36679	0.299917	-1.22297	0.221341	0.799837
TNRC6A	404.287	0.875634	0.381341	2.29619	0.0216648	0.653645
PLEKHG2	812.967	0.0367308	0.372555	0.0985916	0.921463	0.986672
EXOC1	245.391	-0.119831	0.294336	-0.407125	0.683916	0.939382
OSBPL8	2505.41	0.0348962	0.293709	0.118812	0.905424	0.982551
DTX2	4245.37	0.724515	0.580159	1.24882	0.211731	0.792092
NLRC4	295.622	-0.443496	0.362667	-1.22287	0.221377	0.799837
DLD	150.787	-0.226158	0.337508	-0.67008	0.502807	0.88564
WDR7	235.817	-0.0937554	0.348981	-0.268655	0.788195	0.96137
TXNL1	209.892	0.337038	0.369374	0.912457	0.361528	0.843834
ABCC6	135.327	-0.0987549	0.524484	-0.18829	0.85065	0.974213
CMTM6	1920.13	0.492615	0.38414	1.28239	0.199707	0.786807
SEL1L3	82.1951	0.101096	0.567501	0.178142	0.858612	0.975602
CDV3	197.002	0.268149	0.339287	0.79033	0.429335	0.864248
ALKBH5	107.163	0.331118	0.34214	0.967784	0.333152	0.837802
NLRP1	8989.61	-0.47193	0.288566	-1.63543	0.101958	0.759465
SPAG7	123.965	0.292658	0.339008	0.863277	0.387985	0.851091
PSME1	1134.69	0.00349977	0.364978	0.00958898	0.992349	0.998706
OSGEP	116.473	-0.240043	0.379221	-0.63299	0.52674	0.890037
SCFD1	249.444	0.0447035	0.303335	0.147374	0.882837	0.978984
G2E3	28.8686	-0.630036	0.669509	-0.941043	0.346683	0.838358
HECTD1	2049.75	1.10568	0.569862	1.94027	0.0523473	0.7253
HNRNPC	1545.97	0.326838	0.287001	1.1388	0.254785	0.811322
RPGRIP1	144.425	-0.785819	0.483789	-1.6243	0.104312	0.76043
SUPT16H	155.795	0.279188	0.298041	0.936746	0.348889	0.838638
TOX4	814.685	0.217797	0.24678	0.882554	0.377477	0.847619
TGM1	4868.13	0.345329	0.603266	0.572432	0.567029	0.902473
TINF2	1376.23	0.0132611	0.303457	0.0437002	0.965143	0.993691
TRPM7	158.332	-0.500078	0.338005	-1.4795	0.139007	0.777043
EZR	2596.25	0.332045	0.437796	0.758447	0.448184	0.870092
MYL6	3269.54	0.175743	0.289821	0.606383	0.54426	0.893918
2001-08-01	414.369	-0.608948	0.296111	-2.05648	0.039736	0.718467
UNC13D	4781.13	-0.426415	0.248976	-1.71267	0.0867727	0.753818
MFSD11	68.6568	-0.0322043	0.609028	-0.0528781	0.957829	0.993042
DPYSL2	161.382	-0.814872	0.532872	-1.52921	0.126213	0.772513
NUP50	619.394	0.125396	0.312271	0.401561	0.688007	0.940127
COMT	40.481	-0.245344	0.490228	-0.50047	0.616744	0.921276
ADA2	123.971	-1.68026	0.762652	-2.20318	0.027582	0.672453
ENSG00000093134	1260.74	-0.389326	0.318562	-1.22214	0.221656	0.799837
ECHDC1	152.546	-0.140808	0.539802	-0.26085	0.794208	0.961483
LRRFIP2	506.032	0.142227	0.259399	0.548295	0.58349	0.907229
GABRP	177.642	1.22933	0.41011	2.99757	0.0027214	0.451537
SUCO	579.071	-0.100188	0.381424	-0.262668	0.792806	0.961483
MAP3K1	1452.11	-0.103798	0.274723	-0.377827	0.705559	0.947104
HOOK2	558.364	0.101201	0.360933	0.280388	0.77918	0.959939
ARCN1	412.928	0.308183	0.292444	1.05382	0.291966	0.823645
SH2D3C	1516.35	-0.496721	0.268521	-1.84984	0.0643369	0.733141
NANS	194.349	0.182376	0.325815	0.559754	0.575647	0.904609
TBC1D2	546.154	-0.174038	0.341717	-0.509303	0.61054	0.920802
WHRN	156.788	-0.862801	0.461658	-1.86892	0.0616344	0.732277
CWF19L1	95.5201	0.389239	0.621757	0.62603	0.531295	0.890198
BTAF1	606.944	0.578551	0.284303	2.03498	0.0418529	0.720657
BLNK	127.183	0.869564	0.655866	1.32583	0.184897	0.786807
WAC	1996.38	0.19934	0.233661	0.85312	0.393593	0.852003
CREM	497.219	-0.0862446	0.429355	-0.20087	0.8408	0.970809
HIVEP1	1735.53	-0.308405	0.309484	-0.996515	0.319	0.83387
FKBP5	367.399	-0.218628	0.373377	-0.585542	0.558183	0.899516
SRPK1	1497.56	-0.315781	0.314857	-1.00293	0.315893	0.832288
BRPF3	395.705	-0.239933	0.318365	-0.753641	0.451065	0.871116
EFHC1	78.0859	0.123652	0.478761	0.258275	0.796195	0.961483
HSP90AB1	700.428	-0.0554206	0.377794	-0.146695	0.883372	0.978984
CDC5L	247.703	0.0532744	0.352093	0.151308	0.879733	0.97895
ITPR3	1618.15	0.831203	0.571867	1.45349	0.146088	0.777297
DSP	6688.9	0.741974	0.598857	1.23898	0.215352	0.792178
SIRT1	74.407	0.323205	0.50932	0.634582	0.525701	0.890037
HNRNPH3	205.182	0.387719	0.333913	1.16114	0.245586	0.808508
JAK2	712.678	-0.3414	0.282654	-1.20784	0.22711	0.8031
IL12RB1	114.39	-1.03728	0.342412	-3.02934	0.00245093	0.41997
SH3GLB1	1384.82	0.172051	0.261856	0.657045	0.511152	0.88584
PCSK5	1459.08	0.95582	0.569257	1.67907	0.0931392	0.753818
SCD	279.311	1.04344	0.829783	1.25748	0.208579	0.790108
ABLIM1	3359.26	0.749921	0.656399	1.14248	0.253256	0.809883
ERMP1	33.569	0.944296	0.4893	1.92989	0.0536205	0.7253
RAB18	608.901	0.352524	0.250644	1.40647	0.159584	0.777297
NRP1	65.8076	0.619128	0.499946	1.23839	0.215571	0.792379
WASHC2A	327.085	0.428665	0.298314	1.43696	0.150729	0.777297
MAST3	3791.34	-0.513526	0.254386	-2.01869	0.0435191	0.720657
MYO9B	9514.09	-0.330482	0.245102	-1.34835	0.177547	0.786807
KCNK6	254.846	-0.304181	0.621752	-0.489233	0.624677	0.923184
PSMD8	346.79	0.293763	0.387212	0.758661	0.448055	0.870092
CIRBP	510.492	-0.211783	0.258059	-0.820678	0.41183	0.858376
ATP5F1D	77.5759	-0.408907	0.678994	-0.602225	0.547024	0.894728
HNRNPM	1190.84	0.22794	0.279434	0.815719	0.414661	0.860363
MARCHF2	260.603	0.566221	0.360948	1.56871	0.116717	0.772111
NDUFB7	65.5801	-0.240428	0.474503	-0.506694	0.612369	0.920802
TECR	774.806	1.07699	0.552921	1.94783	0.0514359	0.7253
CDC34	702.563	0.506774	0.332649	1.52345	0.127646	0.772513
POLR2E	227.741	0.138449	0.325288	0.425621	0.670384	0.933539
RASSF7	220.392	0.451727	0.65672	0.687852	0.491546	0.881957
GADD45B	6965.79	0.0505575	0.310952	0.16259	0.870841	0.977267
MKNK2	7190.93	-0.22887	0.337349	-0.678436	0.497495	0.88478
KLHL22	138.777	0.152959	0.385055	0.397239	0.691191	0.941062
MED15	1099.91	0.198849	0.247534	0.803319	0.42179	0.861108
SNAP29	208.279	0.0870415	0.498261	0.17469	0.861323	0.975842
CRKL	235.746	0.588896	0.277166	2.12471	0.0336109	0.688793
BCL2L13	106.99	0.262277	0.419832	0.624719	0.532155	0.890693
OSM	15439.6	0.00581451	0.349814	0.0166217	0.986738	0.998706
CABIN1	974.081	-0.251345	0.273376	-0.919413	0.35788	0.841163
SF3A1	1343.08	-0.00189404	0.283632	-0.00667783	0.994672	0.998861
PPIL2	397.584	0.458103	0.52166	0.878163	0.379855	0.847619
MAPK1	1251.86	0.0840649	0.269107	0.312385	0.754748	0.956205
PPM1F	576.92	-0.504133	0.283149	-1.78045	0.0750023	0.747164
CYTH4	19708	-0.432855	0.290083	-1.49218	0.135653	0.777043
ESS2	124.979	-0.691159	0.530008	-1.30405	0.192215	0.786807
MFNG	175.019	-0.289301	0.334543	-0.864763	0.387169	0.850261
SLC25A1	74.5153	0.639663	0.507824	1.25961	0.207808	0.790108
GRK3	125.76	-0.861051	0.382442	-2.25145	0.0243568	0.660764
GGA1	780.868	0.103727	0.328887	0.31539	0.752466	0.956205
HIRA	67.0098	-0.951828	0.474569	-2.00567	0.0448916	0.720866
LGALS1	54.3474	-0.2622	0.558269	-0.469666	0.638594	0.927213
PIK3IP1	781.042	-0.0749722	0.348408	-0.215185	0.829623	0.967801
TRIOBP	1237.25	-0.125915	0.247143	-0.509484	0.610413	0.920802
TFIP11	160.891	-0.511632	0.302548	-1.69108	0.0908219	0.753818
EIF3L	240.217	0.207603	0.374542	0.554286	0.579383	0.90623
SNU13	46.8884	0.132246	0.484848	0.272758	0.785039	0.960588
MICALL1	459.075	0.373242	0.461241	0.809213	0.418393	0.860363
POLR2F	56.3659	0.0117247	0.433791	0.0270286	0.978437	0.997708
SLC5A1	295.238	0.487617	0.458318	1.06393	0.287361	0.821448
DDX17	4900.91	-0.0185437	0.266439	-0.0695982	0.944513	0.990702
TCF20	1231.77	-0.177943	0.289398	-0.614873	0.538638	0.891892
TOMM22	23.3884	0.758839	0.567369	1.33747	0.181069	0.786807
XBP1	314.349	-0.222789	0.446781	-0.498655	0.618023	0.921528
RTCB	117.057	0.885314	0.57245	1.54654	0.121975	0.772111
JOSD1	556.871	0.031125	0.429987	0.072386	0.942295	0.990212
FBXO7	73.9313	-0.512978	0.436769	-1.17448	0.240201	0.808508
GTPBP1	5154.67	-0.114183	0.258573	-0.441586	0.658789	0.931808
POLDIP3	398.743	0.342649	0.36164	0.947487	0.343391	0.838307
RAB36	48.6703	-0.00706791	0.592405	-0.0119309	0.990481	0.998706
PPP6R2	1399.84	-0.0680154	0.296874	-0.229105	0.818787	0.965669
SBF1	2333.95	0.00493986	0.340644	0.0145016	0.98843	0.998706
SUN2	635.345	-0.119917	0.274358	-0.437083	0.662051	0.932266
CYB5R3	446.393	-0.0522459	0.421162	-0.124052	0.901274	0.982475
LMF2	488.273	-0.192741	0.455742	-0.422918	0.672355	0.933539
PACSIN2	5117.03	-0.10771	0.223657	-0.481586	0.6301	0.924555
AP1B1	570.883	0.0638933	0.336701	0.189762	0.849495	0.973931
HMGXB4	137.341	0.233746	0.378939	0.616844	0.537338	0.891892
TOM1	5774.43	0.0678174	0.269047	0.252065	0.800991	0.96434
BIK	18.2924	1.31795	0.719996	1.83049	0.0671764	0.734377
HMOX1	2343.27	0.737327	0.387494	1.90281	0.0570654	0.7253
THOC5	508.327	-0.656704	0.276232	-2.37737	0.0174367	0.621121
MCM5	205.038	-0.23763	0.297339	-0.799189	0.424181	0.861813
ARSA	565.214	0.182062	0.474381	0.383789	0.701135	0.945797
TSPO	633.002	0.0727344	0.269307	0.27008	0.787099	0.96137
TTLL12	466.99	0.237377	0.536293	0.442626	0.658036	0.931808
CBX7	64.7033	-0.191272	0.381108	-0.501883	0.61575	0.921276
RPL3	1903.42	0.311002	0.464639	0.669342	0.503277	0.88564
ZMAT5	57.9058	0.129301	0.391479	0.330288	0.741182	0.953173
RBFOX2	135.275	0.338882	0.717844	0.472083	0.636868	0.926928
ASCC2	2708.25	0.630399	0.566979	1.11186	0.2662	0.817993
MTMR3	383.798	0.204036	0.261628	0.779873	0.435466	0.866584
APOL1	381.556	-0.0819054	0.277072	-0.295611	0.767527	0.95789
MYH9	28460.8	-0.217432	0.276592	-0.786112	0.431802	0.866226
TXN2	172.878	0.407324	0.345155	1.18012	0.237953	0.808349
EIF3D	475.769	0.505879	0.266188	1.90046	0.0573727	0.7253
TNRC6B	2820	-0.314598	0.283929	-1.10802	0.267854	0.820612
KIAA0930	252.311	0.492204	0.453084	1.08634	0.277328	0.821448
NCF4	2789.06	-0.362428	0.300987	-1.20413	0.228538	0.805168
CSF2RB	30161.7	-0.250577	0.315362	-0.79457	0.426864	0.863221
ST13	387.54	0.741587	0.355416	2.08653	0.0369306	0.714883
RBX1	92.9767	0.106777	0.355614	0.300262	0.763977	0.956661
EP300	3179.42	-0.132467	0.231884	-0.571264	0.567821	0.902473
ACO2	241.868	0.113943	0.38054	0.299425	0.764616	0.956661
DESI1	148.855	0.431935	0.323263	1.33617	0.181494	0.786807
CERK	504.12	-0.092518	0.322112	-0.287223	0.773942	0.958631
BRD1	691.173	-0.00490954	0.394629	-0.0124409	0.990074	0.998706
ZBED4	163.371	0.320683	0.463285	0.692194	0.488815	0.881432
MLC1	78.5591	0.698931	0.707829	0.987428	0.323433	0.836079
ABHD4	212.522	0.38994	0.385336	1.01195	0.311563	0.830166
KHNYN	449.633	0.0904535	0.261108	0.346422	0.729026	0.950511
RBM23	817.674	-0.298033	0.287602	-1.03627	0.300078	0.825527
VCPKMT	179.874	-0.775796	0.434128	-1.78702	0.0739339	0.74514
SOS2	1727.33	-0.378185	0.251004	-1.50669	0.131891	0.77546
NIN	4275.69	-0.169107	0.276586	-0.611408	0.54093	0.892122
PYGL	4672.3	-0.163822	0.255666	-0.640766	0.521675	0.890037
PSMC6	1051.02	0.696572	0.525506	1.32553	0.184996	0.786807
DDHD1	148.026	-0.121817	0.482535	-0.252452	0.800692	0.96434
CNIH1	39.6136	0.95526	0.459298	2.07983	0.0375413	0.7151
ATP6V1D	520.784	0.553162	0.376358	1.46978	0.141622	0.777043
VTI1B	35.1657	0.367166	0.571223	0.642771	0.520373	0.890037
KIAA0586	147.367	0.084992	0.409582	0.207509	0.835612	0.969842
TMED8	47.4129	-0.239241	0.677915	-0.352908	0.724158	0.950447
AHSA1	87.823	-0.227508	0.458347	-0.496367	0.619636	0.921978
DAAM1	225.792	0.747445	0.634028	1.17888	0.238444	0.808508
SPTLC2	572.293	-0.1488	0.322518	-0.46137	0.644534	0.928008
RIN3	1782.32	-0.445223	0.230308	-1.93316	0.0532161	0.7253
LGMN	364.37	0.336427	0.588307	0.571857	0.567419	0.902473
ITPK1	1769.97	-0.315843	0.289804	-1.08985	0.275778	0.821448
PPM1A	568.44	0.203971	0.244166	0.835379	0.403504	0.854039
ERH	37.9015	0.842395	0.645022	1.30599	0.191554	0.786807
HIF1A	337.785	0.23796	0.319341	0.74516	0.456175	0.872527
SUSD6	4015.53	0.2637	0.295195	0.893308	0.371692	0.847619
SRSF5	3741.79	0.91049	0.425481	2.13991	0.0323623	0.688331
EIF5	475.337	0.384681	0.247714	1.55292	0.120442	0.772111
DICER1	1921.96	-0.18214	0.258899	-0.703517	0.481734	0.880137
ZFYVE21	127.303	-0.17479	0.740896	-0.235917	0.813497	0.965669
PCNX1	5657.8	-0.22793	0.305536	-0.746	0.455667	0.872452
GSKIP	120.481	0.329403	0.504904	0.652406	0.514139	0.887216
PSMC1	56.0924	-0.563172	0.40616	-1.38658	0.165571	0.782427
RPS6KA5	1002.9	-0.130191	0.27005	-0.482101	0.629735	0.924555
PPP4R3A	456.503	0.161483	0.24187	0.667641	0.504363	0.88564
PSMB5	41.5065	1.47554	0.633326	2.32983	0.0198149	0.646926
YY1	368.153	0.230798	0.265551	0.869128	0.384777	0.848718
ACIN1	2054.66	0.0362476	0.273872	0.132352	0.894706	0.98121
TRIP11	185.417	0.447302	0.466708	0.95842	0.337851	0.838217
ARHGAP5	507.92	1.03405	0.64726	1.59758	0.110137	0.772111
CINP	100.075	-0.329382	0.420043	-0.784162	0.432945	0.866584
SRP54	344.914	0.478535	0.290512	1.64721	0.0995149	0.75696
CHD8	1478.1	-0.0912935	0.283175	-0.322392	0.747155	0.955031
DCAF11	293.24	-0.291755	0.296774	-0.983087	0.325565	0.836079
NFKBIA	26421.3	-0.000457477	0.275642	-0.00165968	0.998676	0.999343
PSME2	284.674	-0.322712	0.392929	-0.821298	0.411477	0.858207
REC8	1078.73	-0.512744	0.313281	-1.63669	0.101695	0.759465
SEC23A	154.191	-0.215606	0.386563	-0.557751	0.577014	0.904609
GMPR2	1071.97	-0.249929	0.301015	-0.830286	0.406377	0.855781
PNN	384.355	0.0451096	0.366957	0.122929	0.902164	0.982475
RABGGTA	362.266	0.365449	0.560401	0.652121	0.514323	0.887216
PCIF1	458.666	-0.468695	0.30051	-1.55967	0.118839	0.772111
MMP9	977.662	-0.405914	0.3172	-1.27968	0.200659	0.786817
TRPC4AP	1321.87	-0.194085	0.232913	-0.833292	0.40468	0.854039
ABHD12	335.162	0.66833	0.623613	1.07171	0.283852	0.821448
ZMYND8	675.723	0.00102222	0.367733	0.00277979	0.997782	0.999343
NDRG3	135.261	-0.269077	0.310563	-0.866417	0.386261	0.84999
SLA2	92.8174	-0.0671046	0.366148	-0.183272	0.854585	0.975055
STK4	3491.43	-0.176516	0.292349	-0.603785	0.545986	0.893918
ADNP	338.309	-0.055159	0.28456	-0.19384	0.846301	0.972912
CSTF1	116.35	0.106082	0.495209	0.214216	0.830379	0.967801
RAE1	68.097	0.00853542	0.485501	0.0175807	0.985973	0.998645
TPD52L2	2465.4	0.273448	0.307736	0.888579	0.374229	0.847619
DNAJC5	2304.17	0.314732	0.35819	0.878675	0.379578	0.847619
CTSZ	944.472	-0.169605	0.314399	-0.539457	0.589571	0.910578
PRPF6	740.293	-0.242836	0.258108	-0.940829	0.346793	0.838358
PRELID3B	146.241	0.812129	0.507926	1.59891	0.10984	0.772111
MTG2	219.854	-0.663241	0.293296	-2.26134	0.0237385	0.660764
PSMA7	429.286	0.0770037	0.360272	0.213738	0.830752	0.967801
SLCO4A1	772.897	0.657568	0.566536	1.16068	0.245771	0.808508
MRGBP	32.8817	0.291747	0.91491	0.31888	0.749817	0.955738
DIDO1	587.981	-0.320155	0.339087	-0.944169	0.345083	0.838307
GID8	527.68	0.409026	0.544264	0.751522	0.452339	0.871116
ARFGAP1	195.595	-0.480819	0.318272	-1.51072	0.130861	0.77546
PTK6	1298.24	0.575289	0.647869	0.887971	0.374556	0.847619
GMEB2	169.981	-0.0374674	0.3048	-0.122924	0.902167	0.982475
RNF24	1686.62	-0.280786	0.337125	-0.832883	0.404911	0.854039
ARFRP1	109.009	-0.174036	0.44391	-0.392052	0.69502	0.942443
TRIB3	65.0059	0.772619	0.570995	1.35311	0.17602	0.784872
RASSF2	3084.33	-0.170054	0.315179	-0.539546	0.58951	0.910578
CSNK2A1	143.695	0.846651	0.42213	2.00567	0.0448919	0.720866
CDS2	765.075	-0.203647	0.32372	-0.629082	0.529295	0.890037
HM13	1238.53	0.408486	0.296167	1.37924	0.16782	0.783342
SEC23B	558.579	0.0820551	0.272915	0.300661	0.763673	0.956661
HCK	17382.9	-0.27443	0.30194	-0.908888	0.363409	0.843834
TM9SF4	861.872	-0.260382	0.242521	-1.07365	0.282981	0.821448
CRNKL1	309.578	0.0448276	0.37539	0.119416	0.904946	0.982551
SAMHD1	480.384	-0.0223856	0.368523	-0.0607442	0.951563	0.992162
KIF3B	108.92	-0.102443	0.344691	-0.297202	0.766313	0.957132
MANBAL	47.2406	0.529361	0.440449	1.20187	0.229415	0.805177
IDH3B	166.65	-0.853394	0.470573	-1.81352	0.0697515	0.734377
MAPRE1	553.481	-0.0390301	0.282713	-0.138056	0.890196	0.979673
RPRD1B	98.1068	0.032308	0.576301	0.0560609	0.955293	0.993042
CHMP4B	975.658	0.174347	0.297774	0.585503	0.55821	0.899516
CST3	1162.56	0.237149	0.34235	0.692708	0.488493	0.881432
AHCY	981.566	1.00418	0.569134	1.7644	0.0776647	0.752886
FAM83D	844.595	0.512922	0.638852	0.802881	0.422044	0.86116
DNTTIP1	731.75	-0.0298722	0.350651	-0.0851905	0.93211	0.988514
MAP1LC3A	600.355	0.710541	0.405691	1.75143	0.0798712	0.752886
ACOT8	86.5651	0.779874	0.447226	1.7438	0.0811934	0.753818
APMAP	725.521	-0.300032	0.349551	-0.858335	0.390708	0.851617
ZNF516	3043.66	-0.54842	0.298355	-1.83814	0.0660413	0.734377
ADNP2	341.525	0.49927	0.281516	1.7735	0.0761453	0.747695
VAPA	1509.66	0.262018	0.258999	1.01166	0.311702	0.830166
METTL4	38.2729	0.427639	0.688566	0.621057	0.534562	0.891892
LPIN2	2200.38	0.492825	0.38139	1.29218	0.196295	0.786807
SMCHD1	2853.5	-0.239747	0.278755	-0.860066	0.389753	0.851617
MYL12A	1284.62	0.541304	0.265367	2.03984	0.0413666	0.718467
CEP192	294.739	-0.0638957	0.395803	-0.161433	0.871752	0.977267
RNMT	96.8005	1.47436	0.460347	3.20272	0.00136135	0.351642
ANKRD12	1086.48	0.120936	0.263955	0.458167	0.646832	0.928008
POLI	31.1731	-0.948254	0.48305	-1.96306	0.0496396	0.7253
MIB1	335.63	0.0734007	0.325064	0.225804	0.821354	0.966258
RIOK3	2148.15	0.83463	0.557421	1.49731	0.134314	0.777043
PSMD10	24.341	1.55932	1.03117	1.51219	0.130485	0.77546
STS	52.0903	0.420694	0.634788	0.662731	0.507503	0.88584
TBL1X	1684.85	-0.0218107	0.281918	-0.0773652	0.938333	0.989845
NKAP	40.8261	0.0608772	0.566761	0.107412	0.914462	0.985342
ALG13	96.317	-0.461951	0.416714	-1.10856	0.267621	0.820403
TLR8	971.829	-0.099432	0.31773	-0.312945	0.754323	0.956205
MOSPD1	94.0142	1.08153	0.727723	1.48618	0.137231	0.777043
AMMECR1	82.0422	0.0285627	0.425677	0.0670995	0.946502	0.990702
WDR13	316.402	0.471273	0.47773	0.986482	0.323897	0.836079
XIAP	537.146	0.414208	0.370128	1.11909	0.2631	0.816998
STAG2	2525.16	0.0901693	0.266164	0.338773	0.734781	0.950651
ATP11C	127.598	0.0859796	0.461552	0.186284	0.852222	0.974213
PLP2	397.926	0.273792	0.270213	1.01325	0.310943	0.830166
PLS3	388.439	0.745705	0.651997	1.14373	0.252738	0.809883
RENBP	268.987	-0.230147	0.334447	-0.688144	0.491362	0.881957
ELF4	885.741	-0.0370395	0.283287	-0.130749	0.895974	0.981431
RBBP7	65.7114	0.398438	0.535624	0.743876	0.456951	0.872527
FMR1	706.918	0.420811	0.283344	1.48516	0.137502	0.777043
PIM2	1552.25	-0.12097	0.310939	-0.389048	0.697241	0.943312
SLC35A2	177.278	-0.328031	0.359476	-0.912525	0.361492	0.843834
PQBP1	136.041	0.101034	0.352275	0.286803	0.774263	0.958631
EMD	492.752	0.00986701	0.342264	0.0288287	0.977001	0.997708
TAFAZZIN	160.991	-0.0557045	0.467436	-0.11917	0.90514	0.982551
PGK1	5650.88	0.214717	0.243717	0.881012	0.378311	0.847619
MAGT1	198.131	0.666335	0.446951	1.49085	0.136002	0.777043
SMS	665.886	0.741781	0.52095	1.4239	0.154476	0.777297
EEA1	116.556	-0.116357	0.384035	-0.302984	0.761902	0.956661
RP2	626.621	0.00441063	0.339264	0.0130006	0.989627	0.998706
CDK16	905.391	0.0748144	0.358671	0.208588	0.83477	0.969818
USP11	179.529	0.496532	0.367506	1.35109	0.176668	0.785853
GABRE	190.964	0.331676	0.722239	0.459233	0.646067	0.928008
PORCN	1119.77	1.05156	0.56787	1.85176	0.0640608	0.733141
RBM3	419.234	0.508179	0.386269	1.31561	0.188306	0.786807
ARMCX3	112.631	-0.229638	0.331576	-0.692564	0.488583	0.881432
BEX4	69.0569	1.02132	0.817775	1.2489	0.211701	0.792092
RUBCNL	13154.4	-0.294405	0.334938	-0.878983	0.379411	0.847619
NDFIP2	630.646	0.692265	0.620499	1.11566	0.264569	0.817001
TNFSF13B	1680.37	-0.0187347	0.404205	-0.0463495	0.963032	0.993691
FNDC3A	416.916	-0.10543	0.337635	-0.31226	0.754843	0.956205
CDADC1	189.241	-0.238848	0.431511	-0.553515	0.579911	0.906604
CAB39L	35.1087	0.557731	0.541532	1.02991	0.303051	0.825527
KLF5	980.076	0.915225	0.556723	1.64395	0.100186	0.757341
STK24	2457.69	0.581084	0.544246	1.06769	0.285662	0.821448
DNAJC3	658.585	-0.131714	0.277627	-0.474428	0.635195	0.926632
ARHGEF7	249.677	-0.0579331	0.346586	-0.167153	0.867249	0.976799
SUPT20H	691.893	-0.217775	0.281626	-0.773277	0.439358	0.867207
KPNA3	104.844	-0.593845	0.384512	-1.54441	0.122489	0.772111
FLT1	145.361	0.170977	0.505499	0.338235	0.735186	0.950651
RGCC	26.4305	0.138843	0.593721	0.233852	0.8151	0.965669
INTS6	625.317	-0.305103	0.285615	-1.06823	0.285417	0.821448
TSC22D1	65.6919	-1.11231	0.698841	-1.59165	0.111462	0.772111
MGRN1	1695.82	-0.446458	0.243823	-1.83108	0.0670892	0.734377
TRADD	116.153	0.0216515	0.406905	0.0532102	0.957564	0.993042
CORO1A	7323.1	-0.328253	0.299982	-1.09424	0.273848	0.821448
MAPK3	2165.82	0.188754	0.414741	0.455112	0.649029	0.928008
GDPD3	317.32	0.207295	0.39047	0.530887	0.595497	0.914002
PHKB	320.044	-0.204488	0.260112	-0.786155	0.431777	0.866226
LYRM1	229.352	-0.0314408	0.369532	-0.0850826	0.932196	0.988514
NUTF2	23.2656	0.197206	0.608742	0.323956	0.745971	0.95448
NUP93	63.8879	0.808829	0.676867	1.19496	0.232103	0.806469
NFAT5	2317.07	0.0899986	0.231287	0.389121	0.697186	0.943312
LONP2	167.876	0.390794	0.296219	1.31928	0.187077	0.786807
N4BP1	1356.62	0.44374	0.272557	1.62806	0.103512	0.759465
CTCF	317.324	0.272376	0.279143	0.975759	0.329184	0.836852
ACD	111.262	-0.0350101	0.382294	-0.091579	0.927033	0.987302
POLR2C	182.172	0.336461	0.334633	1.00546	0.314674	0.832288
USB1	1148.81	-0.399593	0.293847	-1.35987	0.173872	0.783342
CYB5B	32.7833	0.0750862	0.502322	0.149478	0.881176	0.97895
NDRG4	423.575	0.849711	0.630299	1.34811	0.177623	0.786807
PSMD7	119.988	-0.729847	0.361649	-2.01811	0.0435798	0.720657
VAC14	90.88	0.345966	0.501509	0.689851	0.490288	0.881933
COG4	185.053	-0.322461	0.504874	-0.638697	0.52302	0.890037
WDR59	243.477	0.162072	0.378612	0.428068	0.668601	0.933539
MON1B	498.525	0.0195418	0.285497	0.0684484	0.945429	0.990702
AXIN1	397.028	-0.540078	0.271488	-1.98932	0.0466657	0.720866
NECAB2	223.653	-0.586273	0.331321	-1.7695	0.0768103	0.750835
HSDL1	28.6004	0.413079	0.953822	0.433078	0.664958	0.933539
COTL1	3549.21	0.188922	0.34198	0.552436	0.58065	0.90669
USP10	798.874	0.133069	0.368711	0.360904	0.718171	0.949001
CRISPLD2	412.019	-0.570399	0.307128	-1.8572	0.0632823	0.733141
TSC2	1546.73	-0.0545371	0.343172	-0.158921	0.873731	0.97808
NME4	49.3529	-0.26825	0.623589	-0.43017	0.667072	0.933539
ABCC1	1012	0.308206	0.38509	0.800348	0.423509	0.861813
CLCN7	472.169	-0.325769	0.304697	-1.06916	0.285	0.821448
SLC7A5	984.897	-0.275098	0.292864	-0.939338	0.347557	0.838358
STUB1	165.058	0.0322884	0.502423	0.0642653	0.948759	0.991323
UBE2I	108.333	0.45747	0.378551	1.20848	0.226864	0.802991
MEFV	9858.94	-0.306338	0.291647	-1.05037	0.293547	0.824369
CRYM	594.262	0.777462	0.601195	1.29319	0.195944	0.786807
PIEZO1	1235.14	1.12165	0.556692	2.01484	0.0439213	0.720866
GSPT1	34.9133	-0.433727	0.459101	-0.944731	0.344796	0.838307
ELOB	198.799	-0.240726	0.427355	-0.563294	0.573235	0.903859
GGA2	142.293	0.57617	0.422537	1.3636	0.172694	0.783342
CPPED1	6222.86	-0.0850813	0.277844	-0.306219	0.759438	0.956661
HMOX2	842.64	0.322719	0.567372	0.568797	0.569494	0.903765
BFAR	78.1464	0.449764	0.479489	0.938007	0.348241	0.838358
RBL2	877.052	0.203236	0.256705	0.79171	0.42853	0.864248
XYLT1	608.477	-0.0310992	0.262522	-0.118463	0.905701	0.982551
PYCARD	254.246	-0.00603896	0.421956	-0.0143118	0.988581	0.998706
STX4	1176.22	-0.143569	0.322644	-0.444976	0.656337	0.931803
CDIPT	204.047	-0.112554	0.304621	-0.369489	0.711763	0.948248
BCKDK	628.464	-0.210055	0.305801	-0.686902	0.492145	0.882063
KAT8	378.783	-0.208254	0.266834	-0.780462	0.435119	0.866584
TMC5	170.694	0.446359	0.355036	1.25722	0.208673	0.790108
CCP110	101.037	-0.235852	0.415032	-0.568274	0.569849	0.90385
RNF40	1171.92	-0.142695	0.284526	-0.501519	0.616006	0.921276
AAGAB	95.7138	-0.180466	0.41055	-0.43957	0.660248	0.931808
CSK	2031.72	-0.157686	0.273927	-0.57565	0.564852	0.901885
HERC1	2151.31	-0.321829	0.292906	-1.09874	0.27188	0.821448
TRIP4	153.871	-0.0887919	0.312227	-0.284383	0.776117	0.959682
MTFMT	55.5735	-0.234158	0.507819	-0.461105	0.644723	0.928008
RAB11A	837.169	0.876859	0.364365	2.40654	0.0161045	0.621121
CTSH	316.35	-0.170625	0.425115	-0.401362	0.688154	0.940127
EHD4	938.294	0.238331	0.340152	0.700663	0.483514	0.880912
TMEM87A	100.794	-0.434254	0.421193	-1.03101	0.302537	0.825527
ZNF106	1354.95	-0.299628	0.296051	-1.01208	0.311498	0.830166
ATP8B4	129.408	-0.0420497	0.444445	-0.0946117	0.924623	0.9868
GABPB1	47.2104	-0.0149886	0.431777	-0.0347138	0.972308	0.995186
TJP1	4576.73	0.978377	0.605671	1.61536	0.106232	0.765817
DMXL2	1384.78	-0.317585	0.29073	-1.09237	0.274671	0.821448
DNAJC17	75.828	0.710681	0.436276	1.62897	0.10332	0.759465
EIF3J	30.0172	0.010815	0.489854	0.0220781	0.982386	0.997906
SPG11	2317.72	-0.250407	0.293065	-0.854442	0.39286	0.851774
RHOV	54.4894	1.34213	0.560197	2.39583	0.0165829	0.621121
VPS18	488.086	0.479743	0.3043	1.57655	0.1149	0.772111
ZDHHC2	47.4633	-0.0612888	0.521783	-0.11746	0.906495	0.982712
CA2	47.3411	-0.288454	0.423133	-0.68171	0.495423	0.884132
INTS9	79.7016	-0.597781	0.433755	-1.37815	0.168156	0.783342
RIPK2	273.847	0.188173	0.381947	0.49267	0.622246	0.922996
NBN	753.404	-0.0301229	0.411014	-0.0732893	0.941576	0.990212
CPQ	3169.21	-0.139988	0.337204	-0.415145	0.678036	0.936805
DECR1	350.684	-0.282611	0.331857	-0.851606	0.394433	0.852003
IKBKB	1213.4	-0.0966217	0.267659	-0.360988	0.718108	0.949001
PLAT	1683.18	0.27927	0.47896	0.583075	0.559843	0.899516
STK3	520.036	-0.0637956	0.328102	-0.194438	0.845833	0.972912
RAB2A	993.077	0.263284	0.245438	1.07271	0.283402	0.821448
EIF3E	176.865	0.0107288	0.590592	0.0181663	0.985506	0.998537
EMC2	242.004	0.58471	0.278743	2.09767	0.0359344	0.7066
ESRP1	598.469	0.391969	0.697238	0.562174	0.573997	0.903859
NDRG1	3073.54	-0.0841909	0.265029	-0.317667	0.750738	0.956205
TRPS1	636.653	0.289194	0.287106	1.00727	0.313804	0.832288
SPAG1	305.845	0.664731	0.411495	1.6154	0.106223	0.765817
CHRAC1	51.1342	0.16624	0.463838	0.3584	0.720044	0.949285
UBR5	2101.87	-0.135407	0.225608	-0.60019	0.54838	0.894728
GSDMD	1467.45	-0.676792	0.291767	-2.31964	0.0203606	0.646926
GFUS	131.841	0.217905	0.308732	0.705806	0.480309	0.87978
EEF1D	591.926	-0.310544	0.310365	-1.00058	0.317032	0.832865
SH2D4A	125.91	0.594681	0.519697	1.14428	0.252506	0.809883
INTS10	225.883	0.290523	0.591038	0.491548	0.623039	0.922996
ERI1	790.252	-0.0316149	0.357628	-0.0884015	0.929558	0.988125
LEPROTL1	78.8859	0.554143	0.519459	1.06677	0.286075	0.821448
GSR	231.374	0.260566	0.424159	0.614312	0.539009	0.891892
TNFRSF10A	150.613	1.04093	0.69904	1.48908	0.136466	0.777043
PPP2CB	239.205	0.752621	0.592641	1.26994	0.204105	0.788002
ERICH1	475.298	-0.247459	0.34567	-0.71588	0.474065	0.878757
KCTD9	134.419	0.203899	0.476825	0.427619	0.668929	0.933539
ASAH1	1900.7	0.23399	0.289578	0.80804	0.419068	0.860363
BNIP3L	1191.46	0.498974	0.291953	1.70909	0.0874344	0.753818
MAN2B1	823.971	-0.232858	0.309279	-0.752906	0.451506	0.871116
NUCB1	1555.98	-0.0143402	0.262031	-0.0547271	0.956356	0.993042
GYS1	497.771	-0.549065	0.330453	-1.66155	0.0966029	0.753818
ECH1	74.4751	-0.535511	0.770312	-0.695188	0.486938	0.881037
HNRNPL	533.003	-0.0961884	0.238516	-0.403278	0.686743	0.940127
NFKBIB	248.923	0.281113	0.447813	0.627745	0.530171	0.890037
SNRNP70	1349.94	-0.488453	0.357932	-1.36465	0.172363	0.783342
CLPTM1	860.776	0.0369113	0.433037	0.0852383	0.932072	0.988514
RELB	1009.05	-0.175925	0.283677	-0.620159	0.535153	0.891892
CLASRP	1043.56	-0.290433	0.32204	-0.901855	0.367134	0.843834
FCGRT	3073.08	-0.250271	0.286519	-0.873488	0.382397	0.847619
PIH1D1	40.15	0.483553	0.733773	0.658996	0.509899	0.88584
ARHGEF18	2017.99	0.0643135	0.350838	0.183314	0.854552	0.975055
PPP1R13L	1054.1	0.389383	0.681041	0.571747	0.567494	0.902473
PEX11G	57.835	-0.275779	0.432826	-0.637159	0.524021	0.890037
DOT1L	890.574	0.0393888	0.390013	0.100994	0.919555	0.986672
PLEKHJ1	51.708	0.606174	0.477707	1.26892	0.204468	0.788002
CD37	80.4915	-0.332976	0.456576	-0.729288	0.465825	0.877408
SF3A2	92.3471	0.231801	0.36189	0.640529	0.521829	0.890037
LYL1	71.6524	-0.179827	0.478905	-0.375497	0.707291	0.947104
STX10	988.454	-0.0840053	0.248503	-0.338046	0.735329	0.950651
TBC1D17	334.958	-0.431636	0.295232	-1.46203	0.143734	0.777297
IL4I1	157.211	-0.589984	0.571603	-1.03216	0.301999	0.825527
YJU2B	319.612	-0.163489	0.25777	-0.634242	0.525923	0.890037
SGTA	582.858	0.576338	0.497457	1.15857	0.246633	0.808508
LILRB1	349.65	-0.264342	0.367713	-0.71888	0.472215	0.878757
MED25	1854.38	-0.156945	0.254363	-0.61701	0.537228	0.891892
LILRA1	941.854	-0.342528	0.265085	-1.29214	0.196308	0.786807
C19orf53	37.9315	0.470601	0.476487	0.987648	0.323325	0.836079
ASF1B	84.8968	-0.895401	0.487489	-1.83676	0.0662452	0.734377
VRK3	607.312	-0.0210664	0.2748	-0.0766611	0.938893	0.989845
FAM32A	216.512	0.255208	0.376442	0.677949	0.497804	0.88478
PPP6R1	1708.66	-0.0644756	0.267504	-0.241027	0.809534	0.965669
RASAL3	228.013	0.0700904	0.507415	0.138132	0.890136	0.979673
AKAP8	190.739	-0.6548	0.343274	-1.90751	0.0564544	0.7253
EPHX3	385.689	0.609297	0.623157	0.977759	0.328194	0.836852
POP4	52.8682	0.390229	0.465326	0.838614	0.401686	0.853801
ANKRD27	269.926	-0.0405943	0.429305	-0.0945583	0.924666	0.9868
RPS16	690.587	0.106871	0.306595	0.348573	0.72741	0.950511
GPI	193.83	1.12575	0.426458	2.63977	0.00829619	0.598663
AKT2	661.302	-0.105443	0.328594	-0.32089	0.748294	0.955252
PLD3	161.701	0.174782	0.441581	0.39581	0.692245	0.941519
PIAS4	240.487	0.218808	0.313538	0.697867	0.48526	0.881037
TBCB	178.331	-0.17185	0.377592	-0.455122	0.649021	0.928008
PRKD2	1969.87	-0.176252	0.267232	-0.659547	0.509545	0.88584
TJP3	1458.34	0.683537	0.549167	1.24468	0.21325	0.792137
CCDC9	785.794	-0.350143	0.258385	-1.35512	0.175378	0.784872
HNRNPUL1	630.628	-0.0895006	0.329786	-0.27139	0.786091	0.960897
FZR1	563.074	-0.218546	0.353485	-0.618261	0.536404	0.891892
BBC3	38.6078	-0.348309	0.456119	-0.763638	0.445083	0.869885
TGFB1	1293.64	0.256396	0.403814	0.634936	0.52547	0.890037
DENND3	11856.2	-0.387257	0.286024	-1.35393	0.175759	0.784872
CEACAM4	603.593	-0.311971	0.291948	-1.06858	0.285258	0.821448
PLIN3	4381.84	0.440448	0.474283	0.928662	0.353064	0.838906
RPS19	307.26	0.460958	0.384962	1.19741	0.231146	0.806071
NOP53	246.443	0.25513	0.384809	0.663003	0.507329	0.88584
TYK2	4381.22	-0.570901	0.270459	-2.11086	0.0347845	0.701535
CDC37	987.967	-0.0289602	0.295156	-0.0981185	0.921838	0.986672
NAPA	311.537	0.379559	0.37192	1.02054	0.307473	0.827216
PTPRS	93.6262	-0.596625	0.528566	-1.12876	0.258999	0.813582
CNFN	21717.7	0.783373	0.645001	1.21453	0.224546	0.800516
KDELR1	162.779	-0.577093	0.754351	-0.765019	0.44426	0.869885
CYTH2	376.899	0.424818	0.32676	1.30009	0.19357	0.786807
CARD8	1389.96	-0.343451	0.304716	-1.12712	0.259693	0.814609
HAS1	182.771	-0.683011	0.520981	-1.31101	0.189854	0.786807
RAB3D	497.288	-0.34928	0.284463	-1.22785	0.219501	0.79859
DBP	160.75	1.09163	0.650531	1.67806	0.0933346	0.753818
PLPPR2	649.215	-0.368328	0.345639	-1.06564	0.286585	0.821448
PPP2R1A	1009.52	0.459423	0.455769	1.00802	0.313446	0.832288
TNPO2	283.258	0.0248396	0.415468	0.0597869	0.952325	0.992465
LILRB5	68.622	-0.106523	0.476263	-0.223663	0.823019	0.966778
DNASE2	60.9368	-0.23524	0.515592	-0.456252	0.648209	0.928008
PRPF31	75.2477	0.234307	0.453039	0.517189	0.605024	0.919364
JAK3	6835.96	-0.502039	0.298942	-1.67938	0.0930771	0.753818
RPL18A	304.797	0.126284	0.429839	0.293794	0.768916	0.958435
ARRDC2	141.521	0.074966	0.434092	0.172696	0.86289	0.976012
ELL	2898.43	-0.234823	0.279919	-0.838895	0.401528	0.853801
UPK1A	137.129	2.9848	0.838534	3.55955	0.000371494	0.215722
COPE	596.243	0.212958	0.261468	0.814471	0.415375	0.860363
TMEM147	56.2396	1.22588	0.710806	1.72463	0.084594	0.753818
USF2	691.147	0.101836	0.306764	0.331967	0.739914	0.953045
LSR	117.834	-0.486862	0.625173	-0.778764	0.436119	0.866584
KXD1	184.171	-0.0129882	0.29187	-0.0445	0.964506	0.993691
FKBP8	2451.68	0.029878	0.272243	0.109747	0.91261	0.985342
SUGP1	630.082	0.906535	0.432325	2.09688	0.0360041	0.7066
SCN1B	205.249	-0.0666527	0.557689	-0.119516	0.904867	0.982551
GSK3A	163.502	0.315852	0.371322	0.850616	0.394983	0.852003
SIPA1L3	202.138	-0.0810441	0.344328	-0.235369	0.813922	0.965669
ETHE1	194.534	1.02617	0.527767	1.94437	0.0518514	0.7253
CADM4	77.863	-0.222815	0.417515	-0.533669	0.593571	0.912796
SMG9	120.298	-1.03469	0.428479	-2.4148	0.015744	0.621121
AVL9	493.641	-0.124497	0.239525	-0.519767	0.603226	0.917858
CDK6	22.966	-1.04295	0.612085	-1.70393	0.088394	0.753818
PMPCB	101.311	0.136379	0.521989	0.261267	0.793886	0.961483
NAMPT	82866.4	0.037208	0.31524	0.118031	0.906043	0.982712
PIK3CG	1173.07	-0.217167	0.26862	-0.808453	0.41883	0.860363
ITGB8	532.372	0.527901	0.557998	0.946063	0.344116	0.838307
HBP1	1248.97	0.596962	0.345195	1.72934	0.0837477	0.753818
SP4	90.2294	-0.37655	0.340868	-1.10468	0.269299	0.82105
WDR91	283.012	-0.0142527	0.397829	-0.0358262	0.971421	0.995186
CBLL1	113.148	-0.210492	0.494323	-0.425818	0.67024	0.933539
MTPN	391.587	0.097804	0.286522	0.34135	0.73284	0.950511
ATP6V0A4	343.325	1.15034	0.646835	1.77842	0.0753351	0.747164
ZC3HAV1	1488.22	-0.190141	0.289041	-0.657835	0.510644	0.88584
OGDH	1029.95	-0.049754	0.261581	-0.190205	0.849149	0.973931
H2AZ2	167.265	0.225993	0.325218	0.694896	0.48712	0.881037
MET	252.362	1.44276	0.61965	2.32835	0.0198933	0.646926
LMBR1	140.605	-0.335813	0.360654	-0.931123	0.35179	0.838906
DNAJB6	1011.28	0.286538	0.271122	1.05686	0.290576	0.823108
BRAT1	231.948	-0.696602	0.277474	-2.51051	0.0120555	0.617428
IQCE	264.223	-0.220848	0.384281	-0.574705	0.565491	0.901885
SSBP1	34.5304	-0.841526	0.54151	-1.55404	0.120176	0.772111
TAX1BP1	2163.45	0.625787	0.342707	1.82601	0.0678485	0.734377
CPVL	118.027	-1.50221	0.605831	-2.47959	0.0131535	0.621121
GRB10	87.2056	-0.742	0.577838	-1.2841	0.199108	0.786807
ABHD11	112.841	0.382651	0.392191	0.975675	0.329226	0.836852
GARS1	174.954	0.0856945	0.393383	0.21784	0.827554	0.967801
CASP2	138.94	-0.579146	0.448058	-1.29257	0.19616	0.786807
CHCHD2	421.658	0.545383	0.323749	1.68459	0.0920685	0.753818
HSPB1	4873.4	0.558534	0.579911	0.963137	0.335479	0.838217
PDAP1	352.184	0.0276448	0.298019	0.0927618	0.926093	0.987138
BUD31	118.359	0.381907	0.390889	0.977023	0.328558	0.836852
CYP3A5	186.393	1.08472	0.637716	1.70095	0.0889524	0.753818
ZKSCAN1	291.705	0.319302	0.359745	0.887578	0.374768	0.847619
EIF3B	104.799	-0.614651	0.479908	-1.28077	0.200275	0.786817
SNX8	232.741	1.01146	0.41982	2.40926	0.0159849	0.621121
WASL	634.01	0.943254	0.626371	1.5059	0.132092	0.77546
USP42	161.63	-0.298392	0.332467	-0.897508	0.369448	0.844695
IMPDH1	2650.26	-0.424731	0.333743	-1.27263	0.20315	0.787856
AGFG2	321.853	0.437498	0.602366	0.726299	0.467655	0.877834
C1GALT1	253.503	0.83917	0.438691	1.9129	0.0557614	0.7253
ZNHIT1	86.3211	-0.174128	0.516687	-0.337009	0.73611	0.950668
GLCCI1	132.997	-0.235992	0.354658	-0.665409	0.505789	0.88584
NRF1	219.344	0.0913258	0.264984	0.344647	0.73036	0.950511
TMEM106B	44.0821	1.31642	0.453982	2.89971	0.00373507	0.490617
EZH2	128.248	1.32789	0.409462	3.243	0.00118276	0.351642
ZNF862	67.9161	-1.4928	0.566881	-2.63335	0.00845461	0.598663
TSPAN13	152.721	0.359267	0.533067	0.673962	0.500336	0.88478
CHCHD3	46.8463	-0.690934	0.702748	-0.983188	0.325515	0.836079
TMEM176B	56.8903	-1.17683	0.552035	-2.13179	0.0330237	0.688793
BLVRA	124.436	0.0028284	0.530749	0.00532908	0.995748	0.999076
TMEM248	336.961	0.258591	0.370058	0.698784	0.484687	0.881037
RHEB	153.277	0.386207	0.287879	1.34156	0.179738	0.786807
PRKAG2	175.261	0.318375	0.501678	0.63462	0.525676	0.890037
BCL7B	63.6295	0.166325	0.592491	0.280722	0.778923	0.959939
YKT6	265.339	0.235058	0.381588	0.615998	0.537896	0.891892
EIF4H	905.757	0.494267	0.369291	1.33842	0.180759	0.786807
CNTNAP3	1426.52	-0.349743	0.344458	-1.01534	0.309943	0.830166
NMRK1	112.929	0.358055	0.478214	0.748734	0.454017	0.871617
MEGF9	2313.47	0.122358	0.252995	0.483637	0.628643	0.924346
TRIM14	71.3684	-0.853636	0.660974	-1.29148	0.196536	0.786807
CORO2A	226.947	0.849278	0.496942	1.70901	0.0874495	0.753818
TGFBR1	216.472	0.131374	0.315949	0.415807	0.677552	0.936805
SEC61B	126.71	0.324323	0.305826	1.06048	0.288924	0.822795
TLE4	1842.19	-0.267399	0.289544	-0.923517	0.355738	0.840615
SUSD1	92.5613	-0.328501	0.511872	-0.641763	0.521027	0.890037
AKNA	7786.04	-0.48216	0.279794	-1.72327	0.0848406	0.753818
RIC1	319.4	-0.0824699	0.298751	-0.276049	0.78251	0.959954
KDM4C	179.586	-0.261866	0.277384	-0.944056	0.345141	0.838307
DOCK8	15466.3	-0.335085	0.282673	-1.18541	0.235854	0.808185
FUBP3	98.8286	0.193576	0.571128	0.338936	0.734658	0.950651
CREB3	68.2064	-0.264765	0.412554	-0.64177	0.521023	0.890037
EDF1	334.274	0.412959	0.463833	0.890319	0.373295	0.847619
PIP5K1B	143.704	-0.0434517	0.439349	-0.0989003	0.921217	0.986672
BAG1	245.046	0.441118	0.458353	0.962399	0.335849	0.838217
RAPGEF1	2712.54	-0.12045	0.250812	-0.480239	0.631057	0.925011
SETX	4314.02	-0.205251	0.29475	-0.696357	0.486205	0.881037
ABCA2	1467.27	-0.474861	0.305096	-1.55643	0.119605	0.772111
UBE2R2	1333.83	0.250443	0.301156	0.831606	0.405631	0.855067
ABHD17B	155.672	1.09411	0.712315	1.53599	0.124542	0.772513
ZFAND5	1507.74	1.06216	0.482835	2.19984	0.0278183	0.672453
PDLIM1	352.547	0.983562	0.585822	1.67894	0.093163	0.753818
HPS1	511.411	-0.428406	0.277451	-1.54408	0.122569	0.772111
RASSF4	191.241	-0.387186	0.380447	-1.01771	0.308814	0.828894
DNMBP	107.757	-0.120184	0.390947	-0.307419	0.758525	0.956661
ERLIN1	328.91	-0.120067	0.320037	-0.375166	0.707537	0.947104
EIF3A	2745.08	0.453814	0.370254	1.22568	0.220319	0.799837
DDX50	140.372	0.0143598	0.4012	0.0357922	0.971448	0.995186
MAPK8	379.976	0.870707	0.449211	1.9383	0.0525864	0.7253
SEC23IP	133.902	0.0236597	0.344324	0.0687135	0.945218	0.990702
ATE1	85.0984	-0.0979774	0.435629	-0.22491	0.822049	0.96644
CDH23	1143.05	-0.356854	0.373034	-0.956625	0.338757	0.838217
MICU1	440.234	-0.165521	0.270521	-0.611861	0.54063	0.892122
PPP3CB	104.691	0.366194	0.563603	0.649738	0.515862	0.887216
CCSER2	169.489	-0.0796639	0.273912	-0.290837	0.771176	0.958435
LIPA	52.8679	0.429402	0.6504	0.660211	0.509118	0.88584
FBXW4	138.699	0.398707	0.491383	0.811399	0.417136	0.860363
TNKS2	982.818	0.388169	0.340445	1.14018	0.25421	0.81072
GBF1	1345.71	-0.0108568	0.229434	-0.0473199	0.962258	0.993691
ARHGAP21	227.922	0.904816	0.486153	1.86117	0.0627196	0.732277
CPEB3	375.233	0.437734	0.537763	0.813991	0.41565	0.860363
FBXL15	26.1837	-0.447602	0.557148	-0.803381	0.421754	0.861108
CUEDC2	55.4835	-0.501177	0.528419	-0.948447	0.342902	0.838307
SUFU	80.5103	-0.0487856	0.435967	-0.111902	0.910901	0.984768
ACBD5	116.766	0.406346	0.333224	1.21944	0.222679	0.799837
LHPP	34.9639	-1.67673	0.730234	-2.29615	0.0216672	0.653645
LARP4B	1028.02	0.170161	0.341625	0.498093	0.618419	0.921528
SH3PXD2A	971.818	0.842119	0.630118	1.33645	0.181403	0.786807
STN1	545.919	0.681669	0.57615	1.18315	0.236751	0.808185
MAP3K8	1394.37	0.107535	0.301118	0.35712	0.721002	0.949402
GLRX3	39.8342	-0.0499327	0.693792	-0.0719707	0.942625	0.990212
TASOR2	105.016	-0.906701	0.447667	-2.02539	0.0428272	0.720657
SMC3	115.692	0.288392	0.320093	0.900963	0.367608	0.843834
SHOC2	1406.79	0.000213194	0.276322	0.000771543	0.999384	0.999543
TFAM	32.7556	0.659386	0.593558	1.1109	0.26661	0.817993
CCDC6	708.459	0.291356	0.673446	0.432635	0.66528	0.933539
CUL2	92.6806	0.188076	0.384816	0.488744	0.625023	0.923184
CCNY	1000.63	-0.194383	0.275463	-0.70566	0.4804	0.87978
UBE2S	71.2666	0.743647	0.459991	1.61666	0.105952	0.765817
RPL28	1485.5	0.4154	0.448278	0.926658	0.354104	0.839494
ZMIZ1	4284.32	0.0689562	0.285292	0.241704	0.809009	0.965669
PPIF	7864.1	0.321222	0.276439	1.162	0.245236	0.808508
TSPAN14	1006.97	0.590908	0.503703	1.17313	0.240745	0.808508
NUFIP2	1312.88	0.0122042	0.255299	0.0478037	0.961873	0.993691
RPL19	1074.29	0.158588	0.275338	0.575976	0.564631	0.901885
FBXL20	534.554	-0.24681	0.237006	-1.04137	0.297706	0.825527
PSMD3	173.567	0.107681	0.343251	0.313708	0.753743	0.956205
CASC3	2075.15	-0.175329	0.243168	-0.721023	0.470896	0.878757
RAPGEFL1	250.264	-0.259181	0.342772	-0.756131	0.449571	0.870983
MTMR4	360.618	-0.297464	0.318816	-0.933029	0.350805	0.838906
TRIM37	96.52	0.40437	0.561785	0.719795	0.471651	0.878757
P2RX1	846.783	-1.00242	0.29579	-3.38895	0.000701611	0.267129
DHX40	253.258	-0.228428	0.286053	-0.798552	0.42455	0.861813
TUBD1	59.8175	-0.261929	0.465255	-0.562978	0.57345	0.903859
KPNB1	3343.2	0.0866164	0.233445	0.371036	0.710611	0.948248
RPS6KB1	145.582	0.469277	0.327692	1.43206	0.152125	0.777297
CBX1	90.6541	0.682269	0.390926	1.74526	0.0809391	0.753818
RECQL5	411.413	0.436452	0.502508	0.868546	0.385096	0.848732
GALK1	219.815	-0.00701948	0.335386	-0.0209295	0.983302	0.997906
CAMTA2	663.366	-0.490735	0.267973	-1.83129	0.0670576	0.734377
MED13	1628.95	0.265029	0.252789	1.04842	0.294446	0.824369
PFN1	3329.99	0.159285	0.379798	0.419394	0.674929	0.93513
RNF167	665.057	0.0684487	0.285045	0.240133	0.810227	0.965669
SLC25A11	201.301	-0.288047	0.402983	-0.714786	0.474741	0.878757
CHRNE	244.881	-0.558736	0.338669	-1.6498	0.0989842	0.756697
CPD	5544.78	-0.0730654	0.335001	-0.218105	0.827347	0.967801
GOSR1	112.672	-0.0316798	0.41524	-0.0762927	0.939186	0.989845
CCDC47	465.669	0.217143	0.287842	0.754385	0.450618	0.870983
MED31	28.1085	1.02885	0.55862	1.84178	0.065508	0.734377
AKAP10	460.078	0.135985	0.295402	0.460339	0.645273	0.928008
SMARCD2	395.459	-0.207135	0.311567	-0.664815	0.506169	0.88584
SYNGR2	278.106	0.396086	0.382268	1.03615	0.300133	0.825527
UTP6	107.094	0.206018	0.414248	0.497331	0.618956	0.921528
DDX5	6665.25	-0.0511728	0.264072	-0.193784	0.846345	0.972912
CYTH1	2613.33	0.223547	0.319084	0.700591	0.483559	0.880912
PSMD11	142.373	-0.127192	0.354318	-0.358978	0.719612	0.949285
LGALS3BP	122.902	0.570041	0.462455	1.23264	0.217709	0.794821
CCL2	94.2645	-0.518083	0.748961	-0.691736	0.489103	0.881432
MLX	398.647	0.456748	0.290305	1.57334	0.115641	0.772111
EZH1	788.322	-0.227035	0.295062	-0.769449	0.441627	0.867702
PPP1R9B	277.428	-0.468082	0.319818	-1.46359	0.143306	0.777043
VAT1	1414.47	0.824302	0.541212	1.52307	0.127742	0.772513
LRRC59	87.0431	0.544663	0.399974	1.36175	0.173277	0.783342
HDAC5	1113.75	-0.135532	0.264391	-0.512622	0.608216	0.920802
LUC7L3	359.763	-0.266727	0.30761	-0.867096	0.38589	0.84982
SMURF2	328.219	-0.225747	0.26279	-0.859041	0.390318	0.851617
DUSP3	150.741	0.615584	0.427202	1.44097	0.149594	0.777297
EFTUD2	193.178	-0.286583	0.367837	-0.779102	0.43592	0.866584
PRKAR1A	1623.35	0.235532	0.292237	0.805964	0.420264	0.861108
YWHAE	621.901	0.369075	0.315449	1.17	0.242002	0.808508
MAP2K6	87.8565	-0.842213	0.518663	-1.62382	0.104415	0.76043
DHRS7B	100.414	-0.263492	0.385108	-0.684202	0.493848	0.883309
WSB1	3837.16	-0.139631	0.328852	-0.4246	0.671128	0.933539
NHERF1	1039.22	0.0695855	0.239592	0.290433	0.771485	0.958435
NAT9	46.547	-0.271263	0.512477	-0.529317	0.596586	0.9148
TMEM104	72.2047	-0.86152	0.371493	-2.31908	0.0203909	0.646926
TNFAIP1	91.3957	-0.157833	0.420179	-0.375633	0.70719	0.947104
IFT20	41.5813	-0.828581	0.447352	-1.85219	0.0639984	0.733141
SUPT6H	5087.43	-0.107934	0.298867	-0.361143	0.717992	0.949001
PHF12	1629	-0.522039	0.264054	-1.97702	0.0480392	0.7253
TMEM33	380.947	0.210446	0.323758	0.650011	0.515685	0.887216
SLAIN2	433.023	0.206643	0.314699	0.656639	0.511413	0.88584
OCIAD1	104.241	0.580017	0.525489	1.10377	0.269695	0.821137
ODAM	859.506	-0.441267	0.482801	-0.913972	0.360731	0.843834
LAMTOR3	307.87	0.266387	0.367368	0.725123	0.468377	0.877834
NFKB1	1778.8	-0.124347	0.289618	-0.429349	0.667669	0.933539
AREG	1143.1	0.298422	0.398367	0.749112	0.45379	0.871617
MANBA	785.097	-0.231252	0.296831	-0.779068	0.43594	0.866584
UBE2D3	4070.13	0.408048	0.255297	1.59833	0.109971	0.772111
ELF2	2078.09	-0.291107	0.277599	-1.04866	0.294334	0.824369
TBC1D9	360.771	1.23861	0.491538	2.51987	0.01174	0.617428
ZNF330	64.6216	-0.429189	0.402	-1.06763	0.285686	0.821448
INPP4B	120.143	0.830076	0.573022	1.4486	0.147451	0.777297
GAB1	400.493	0.0685249	0.261028	0.262519	0.792921	0.961483
KLHL2	1697.46	0.254047	0.260832	0.973987	0.330063	0.836963
RPL34	323.389	-0.00148805	0.388111	-0.00383409	0.996941	0.999343
GRPEL1	133.488	0.293746	0.362835	0.809587	0.418178	0.860363
FRG1	48.434	1.38248	0.66115	2.09102	0.0365262	0.710795
CLCN3	196.927	0.40332	0.518563	0.777764	0.436708	0.866584
GALNT7	173.407	0.502666	0.49267	1.02029	0.30759	0.827216
DHX15	441.727	-0.141646	0.321426	-0.440679	0.659445	0.931808
SLC2A9	50.1792	0.558692	0.542276	1.03027	0.302882	0.825527
FBXW7	751.512	0.142516	0.273554	0.520979	0.602382	0.917858
SH3D19	362.25	1.11201	0.597734	1.86037	0.062833	0.732277
STIM2	266.991	-0.00838716	0.406433	-0.020636	0.983536	0.997906
MFSD10	183.697	-0.256746	0.293544	-0.874644	0.381767	0.847619
BST1	991.305	-0.000708655	0.350965	-0.00201916	0.998389	0.999343
RAPGEF2	2201.1	-0.070014	0.267648	-0.26159	0.793637	0.961483
KLF3	1063.15	0.551599	0.325866	1.69271	0.0905099	0.753818
KLHL5	24.0381	-0.256257	0.653722	-0.391996	0.695061	0.942443
CRYAB	277.116	1.18688	0.533264	2.22569	0.0260347	0.660764
HTATIP2	139.344	-0.122256	0.373991	-0.326894	0.743748	0.953503
CTSC	874.84	-0.123467	0.388106	-0.318126	0.750389	0.956185
FNBP4	615.502	0.498334	0.501469	0.993749	0.320345	0.834431
HSPA8	1293.51	0.324085	0.320224	1.01206	0.311511	0.830166
LPXN	165.404	-0.457679	0.466931	-0.980185	0.326995	0.836852
ATG2A	6202.28	-0.274101	0.263225	-1.04132	0.297728	0.825527
EHD1	14412.8	-0.161282	0.293509	-0.549497	0.582665	0.907162
UNC93B1	536.67	-0.26802	0.31142	-0.860638	0.389437	0.851617
DCPS	35.5246	0.305857	0.587943	0.520215	0.602914	0.917858
KMT5B	264.781	-0.165031	0.284122	-0.580844	0.561346	0.900512
PPP6R3	1287.67	0.150863	0.257357	0.586202	0.55774	0.899516
MS4A6A	192.767	0.360986	0.418838	0.861874	0.388757	0.851617
ST3GAL4	2777.45	-0.135183	0.270241	-0.500232	0.616911	0.921276
CHORDC1	45.2561	0.12498	0.438868	0.284779	0.775813	0.959682
FOLR3	274.322	-0.127654	0.458729	-0.278278	0.780799	0.959954
CEP164	270.866	-0.929435	0.520225	-1.7866	0.0740017	0.74514
RNF141	781.511	0.520305	0.308274	1.6878	0.0914498	0.753818
EIF4G2	2879.95	0.501299	0.445696	1.12475	0.260693	0.816118
IL10RA	1139.68	-0.248867	0.348761	-0.713573	0.475491	0.878757
BIRC2	319.221	0.157489	0.360131	0.43731	0.661886	0.932266
UBE4A	794.678	0.0731559	0.263187	0.277962	0.781041	0.959954
DDX6	934.345	-0.119069	0.234296	-0.508201	0.611313	0.920802
CBL	1718.73	-0.3803	0.264631	-1.4371	0.150691	0.777297
NECTIN1	217.201	0.371486	0.486924	0.762924	0.445509	0.87008
HIPK3	4086.48	0.0110982	0.271368	0.0408973	0.967378	0.994445
FBXO3	255.074	0.303953	0.483404	0.628776	0.529496	0.890037
SLC15A3	488.078	-0.458152	0.336634	-1.36098	0.17352	0.783342
AMBRA1	1221.85	0.113427	0.525264	0.215943	0.829032	0.967801
MADD	290.257	-0.404356	0.319303	-1.26637	0.205381	0.78883
CARS1	795.613	-0.0753894	0.26696	-0.2824	0.777637	0.959939
SLC22A18	165.568	-0.0832429	0.386427	-0.215417	0.829442	0.967801
CD81	166.764	0.693829	0.348875	1.98876	0.0467274	0.720866
C11orf21	69.1764	-0.805684	0.456463	-1.76506	0.0775538	0.752886
C11orf58	161.866	0.249516	0.380795	0.65525	0.512307	0.886415
PITPNM1	1015.96	-0.234407	0.240894	-0.973073	0.330517	0.836963
RPS13	199.965	0.0406822	0.37845	0.107497	0.914395	0.985342
AIP	181.325	-0.216592	0.47438	-0.45658	0.647973	0.928008
NUP98	9113.22	-0.0671968	0.293433	-0.229002	0.818867	0.965669
NDUFS8	94.2838	-0.0955499	0.454141	-0.210397	0.833358	0.969173
TCIRG1	6431.62	-0.561426	0.29497	-1.90333	0.0569973	0.7253
CHKA	54.1875	-0.104583	0.595101	-0.175741	0.860498	0.975602
EXPH5	899.246	0.855582	0.696741	1.22798	0.219456	0.79859
HPS5	574.407	-0.137378	0.368917	-0.372382	0.709608	0.948099
GTF2H1	231.561	-0.144042	0.38204	-0.377033	0.706149	0.947104
VWF	1133.32	0.43368	0.529073	0.819698	0.412388	0.858688
PPFIBP1	129.138	0.72627	0.681053	1.06639	0.286246	0.821448
CD69	909.124	0.050422	0.600437	0.0839756	0.933076	0.988514
CLEC2B	741.407	0.297572	0.37517	0.793165	0.427682	0.863997
SELPLG	3198.96	-0.0226827	0.335508	-0.0676072	0.946098	0.990702
CORO1C	1288.2	0.337026	0.302604	1.11375	0.265384	0.817016
SLC11A2	706.047	0.665666	0.512039	1.30003	0.193591	0.786807
MLEC	26.9314	0.186284	0.707076	0.263456	0.792199	0.961483
CAMKK2	1207.21	-0.542905	0.27289	-1.98946	0.0466499	0.720866
BIN2	3694.55	-0.149994	0.300275	-0.499523	0.617411	0.921367
IL23A	127.459	1.11793	0.634315	1.76242	0.0779976	0.752886
ATP5F1B	973.986	0.481932	0.326307	1.47693	0.139695	0.777043
PTGES3	164.028	0.380043	0.324743	1.17029	0.241886	0.808508
RSRC2	640.333	0.593661	0.349949	1.69642	0.0898064	0.753818
LIN7A	484.524	-0.13852	0.334	-0.414731	0.678339	0.936805
KRT18	390.066	0.426096	0.624391	0.682419	0.494974	0.88388
ACSS3	50.6155	-0.297425	0.476081	-0.624736	0.532145	0.890693
GLI1	525.549	-0.480001	0.334951	-1.43305	0.151844	0.777297
PPM1H	35.943	-1.40754	0.568598	-2.47546	0.0133066	0.621121
LTA4H	660.443	0.212953	0.271842	0.783371	0.433409	0.866584
ELK3	272.269	1.17086	0.51288	2.28292	0.0224352	0.660764
GPN3	22.8823	1.69189	0.794629	2.12916	0.0332412	0.688793
VPS29	320.494	0.498853	0.346588	1.43933	0.150058	0.777297
SH2B3	75.3321	-0.104629	0.416506	-0.251207	0.801654	0.964485
MANSC1	241.916	0.11481	0.372531	0.30819	0.757938	0.956283
DUSP16	288.963	0.134457	0.455165	0.295402	0.767687	0.957899
CREBL2	28.9787	-0.373973	0.681441	-0.548797	0.583144	0.907162
ALDH2	129.272	-0.461625	0.396015	-1.16567	0.243746	0.808508
CDKN1B	431.297	-0.0432115	0.293996	-0.14698	0.883148	0.978984
SCNN1A	1403.43	0.507844	0.533521	0.951872	0.341162	0.838217
LTBR	1522.24	-0.128498	0.248794	-0.516486	0.605515	0.919501
CDK2AP1	64.7269	-1.33979	0.545201	-2.45743	0.0139934	0.621121
RASAL1	505.615	0.205921	0.592533	0.347527	0.728195	0.950511
ARHGDIB	6478.33	0.332189	0.329943	1.00681	0.314028	0.832288
EIF2B1	62.9614	0.259927	0.464665	0.559385	0.575899	0.904609
SLC38A1	47.4394	-0.912898	0.518563	-1.76044	0.0783334	0.752886
SPRING1	32.7745	0.318613	0.52676	0.604854	0.545276	0.893918
VDR	616.517	0.228661	0.301647	0.758041	0.448426	0.870215
COPZ1	67.6347	0.104715	0.454778	0.230255	0.817894	0.965669
CAND1	71.7529	-0.165091	0.638853	-0.258418	0.796084	0.961483
RAB5B	1508.87	0.432138	0.31934	1.35322	0.175985	0.784872
NUP107	47.8479	-0.528245	0.529958	-0.996767	0.318878	0.83387
CNOT2	248.082	0.119937	0.321164	0.373446	0.708817	0.947596
CPSF6	168.358	-0.209201	0.406936	-0.514087	0.607191	0.920495
KRR1	56.7287	0.323127	0.403164	0.801478	0.422855	0.861813
GAPDH	4179.84	0.191812	0.264429	0.725382	0.468218	0.877834
BLTP3B	846.277	0.0284669	0.321801	0.0884613	0.92951	0.988125
COPS7A	112.513	-0.02451	0.486413	-0.0503893	0.959812	0.993445
ING4	72.4853	-0.0541594	0.370807	-0.146058	0.883876	0.979065
CHPT1	75.9959	0.13902	0.48766	0.285076	0.775586	0.959682
TPI1	1697.3	0.366829	0.366817	1.00003	0.317295	0.832865
GNPTAB	159.258	-0.298016	0.312981	-0.952184	0.341004	0.838217
PTPN6	9616.59	-0.332544	0.287	-1.15869	0.246582	0.808508
SUDS3	234.871	0.187752	0.488108	0.384653	0.700494	0.945373
PRKAB1	213.512	0.333992	0.468875	0.712326	0.476263	0.878757
CMAS	105.063	0.922442	0.596307	1.54692	0.121881	0.772111
RAB35	1109.23	-0.00348418	0.311367	-0.0111899	0.991072	0.998706
SRSF9	203.829	0.281232	0.349827	0.803918	0.421444	0.861108
FGFR1OP2	161.948	0.154978	0.38409	0.403493	0.686586	0.940127
TDP2	838.97	0.105532	0.306539	0.344271	0.730643	0.950511
DSE	137.464	-0.39024	0.407789	-0.956966	0.338585	0.838217
RWDD1	20.1298	0.227371	0.576775	0.394211	0.693425	0.941845
TMEM14C	44.7381	-0.1482	0.840845	-0.176251	0.860097	0.975602
SMIM8	28.7253	0.366565	0.838851	0.436984	0.662123	0.932266
NEDD9	1236.96	-0.166041	0.368678	-0.450368	0.652445	0.930319
CEP85L	111.337	-0.351353	0.434613	-0.808427	0.418845	0.860363
MCM9	96.8555	-0.417445	0.346685	-1.20411	0.228549	0.805168
RNGTT	177.11	-0.778454	0.585585	-1.32936	0.183729	0.786807
MAN1A1	578.973	0.00154851	0.365528	0.00423636	0.99662	0.999343
SERINC1	1074.42	0.206446	0.323995	0.637189	0.524002	0.890037
NCOA7	102.651	-0.284484	0.442476	-0.642936	0.520266	0.890037
RIPOR2	12217.1	-0.265583	0.314753	-0.843784	0.39879	0.852041
SASH1	7323.62	0.811088	0.643129	1.26116	0.207251	0.790036
MTRF1L	66.8022	0.392346	0.501599	0.78219	0.434103	0.866584
PPARD	2002.38	0.525476	0.445205	1.1803	0.237881	0.808349
SLC26A8	225.932	-0.36105	0.305587	-1.1815	0.237406	0.808349
MAPK14	1629.28	-0.189732	0.312586	-0.606976	0.543867	0.893918
KCTD20	479.429	0.353165	0.303593	1.16329	0.244713	0.808508
STK38	955.431	-0.113809	0.268229	-0.424299	0.671348	0.933539
SRSF3	1225.37	0.182242	0.231411	0.787524	0.430975	0.866209
ENSG00000112096	37455.6	0.116394	0.317116	0.367041	0.713589	0.948248
MRPL18	54.5676	1.20647	0.597506	2.01917	0.0434694	0.720657
FBXO9	189.876	0.00932524	0.451376	0.0206596	0.983517	0.997906
CD83	467.854	-0.0714608	0.474765	-0.150518	0.880356	0.97895
TREML2	938.037	-0.263264	0.344136	-0.765001	0.444271	0.869885
FBXL4	69.3578	-0.236801	0.44176	-0.536041	0.59193	0.912301
E2F3	333.091	0.0832863	0.38229	0.217861	0.827537	0.967801
ASCC3	62.0423	-0.442552	0.535429	-0.826536	0.4085	0.856663
MED23	228.832	0.0544143	0.29118	0.186875	0.851759	0.974213
CRYBG1	5945.48	0.845136	0.577291	1.46397	0.143202	0.777043
VNN1	329.321	-0.112784	0.333585	-0.338097	0.73529	0.950651
VNN2	4707.2	0.118369	0.32886	0.359939	0.718893	0.949141
ACOT13	32.3985	0.811106	0.743806	1.09048	0.275501	0.821448
SMAP1	146.148	0.0231754	0.369799	0.0626703	0.950029	0.992039
RPS12	172.783	0.0354637	0.411989	0.0860791	0.931404	0.988514
C6orf62	569.962	-0.0149846	0.319383	-0.0469173	0.962579	0.993691
SNX3	328.77	0.230708	0.398612	0.578777	0.56274	0.901212
HBS1L	93.4301	0.130977	0.434293	0.301588	0.762966	0.956661
TRIM38	893.438	0.00649883	0.357259	0.0181908	0.985487	0.998537
FIG4	209.364	-0.130994	0.32667	-0.400999	0.688421	0.940127
PERP	1742.79	0.734909	0.601731	1.22132	0.221964	0.799837
SLC16A10	34.192	0.149217	0.541512	0.275557	0.782889	0.959954
HECA	60.101	0.230686	0.53384	0.432126	0.66565	0.933539
PHACTR2	946.675	0.704918	0.59205	1.19064	0.233796	0.806469
PHF1	418.739	-0.415989	0.272669	-1.52562	0.127105	0.772513
QKI	1865.54	0.116607	0.248321	0.469583	0.638653	0.927213
TFEB	464.779	-0.333455	0.284456	-1.17226	0.241094	0.808508
CCND3	753.517	-0.13984	0.300874	-0.464779	0.64209	0.927845
FAM120B	516.719	-0.31602	0.265446	-1.19053	0.233839	0.806469
TBP	85.9212	0.0819669	0.373961	0.219186	0.826505	0.967801
BICRAL	583.484	-0.156535	0.304423	-0.514202	0.60711	0.920495
SRF	1566.06	-0.314804	0.233846	-1.34621	0.178236	0.786807
DUSP22	273.806	0.302051	0.323392	0.934012	0.350298	0.838906
EXOC2	97.8575	0.40422	0.382886	1.05572	0.291097	0.823108
COX7A2	127.951	0.903574	0.387964	2.32902	0.0198581	0.646926
TMEM30A	1083.03	0.334941	0.286882	1.16752	0.242999	0.808508
GMDS	431.341	0.463864	0.443213	1.04659	0.295287	0.824511
SENP6	851.24	-0.456353	0.268818	-1.69763	0.0895778	0.753818
VEGFA	975.969	0.0328486	0.317391	0.103496	0.91757	0.986172
PRP4K	276.126	0.286863	0.341238	0.840653	0.400542	0.85363
BTN2A1	598.335	-0.0612552	0.298836	-0.204979	0.837588	0.970284
TENT5A	104.684	-0.29434	0.340265	-0.865031	0.387022	0.850261
FBRSL1	342.269	-0.113639	0.414477	-0.274175	0.78395	0.959954
ERBIN	2717.11	0.259501	0.243855	1.06416	0.287255	0.821448
HARS2	243.149	0.172438	0.406298	0.424414	0.671264	0.933539
MAN2A1	287.722	-0.2703	0.296623	-0.911257	0.36216	0.843834
TENT4A	51.8493	-0.728693	0.557295	-1.30756	0.191024	0.786807
HMGCS1	137.996	0.310838	0.51994	0.597835	0.54995	0.89591
DAP	192.873	0.121262	0.332081	0.365158	0.714993	0.948461
BRD8	595.561	0.0588168	0.288111	0.204146	0.838239	0.970615
HSPA9	416.935	0.3351	0.313606	1.06854	0.285277	0.821448
PFDN1	92.3626	-0.109969	0.528254	-0.208175	0.835092	0.969818
HBEGF	250.196	-0.280473	0.358297	-0.782795	0.433747	0.866584
APBB3	502.022	-0.122822	0.351265	-0.349656	0.726597	0.950511
IK	1195.57	0.375331	0.26244	1.43016	0.152671	0.777297
HMGCR	311.335	0.49011	0.433233	1.13129	0.257935	0.813582
CERT1	780.343	0.324815	0.260214	1.24826	0.211937	0.792092
FAF2	171.527	0.0556215	0.290726	0.191319	0.848276	0.973931
CLK4	161.021	0.19313	0.362886	0.532207	0.594583	0.913461
RNF130	1528	0.0506779	0.338497	0.149714	0.88099	0.97895
ARSB	103.187	-0.594454	0.51184	-1.16141	0.245477	0.808508
CLINT1	514.961	0.254282	0.442531	0.574609	0.565556	0.901885
CNOT6	104.098	-0.282536	0.473134	-0.597158	0.550402	0.89591
BTNL8	1047.22	-0.176209	0.358386	-0.491673	0.622951	0.922996
TTC1	137.82	-0.14427	0.344738	-0.418492	0.675588	0.935483
MSH3	64.0723	-0.120177	0.543841	-0.220977	0.82511	0.967333
CCNG1	60.9052	0.906416	0.48655	1.86295	0.06247	0.732277
LMNB1	2773.95	-0.147394	0.309406	-0.476379	0.633804	0.926165
ARRDC3	1132.18	0.164576	0.268592	0.612737	0.54005	0.892122
GOLPH3	386.603	0.573896	0.34765	1.65079	0.0987824	0.756697
SUB1	430.855	0.124411	0.339231	0.366744	0.71381	0.948248
ARB2A	438.255	-0.354378	0.368074	-0.962789	0.335653	0.838217
TARS1	147.984	0.451246	0.543918	0.829622	0.406753	0.855843
LNPEP	230.135	0.0823828	0.337408	0.244163	0.807104	0.965615
PDE4D	112.754	-0.327474	0.423818	-0.772676	0.439714	0.867207
SLC12A7	266.594	-0.232965	0.653579	-0.356445	0.721507	0.949402
ST8SIA4	1257.21	-0.155779	0.311374	-0.500294	0.616868	0.921276
GNPDA1	46.9182	0.736994	0.579792	1.27114	0.20368	0.787856
SKP1	468.58	0.574585	0.382234	1.50323	0.13278	0.776398
NR3C1	1151.97	0.0103332	0.280561	0.0368304	0.97062	0.995186
C5orf15	67.5971	0.0240024	0.687334	0.0349211	0.972143	0.995186
PPWD1	93.8944	0.246399	0.414685	0.594185	0.552389	0.896938
TRIM23	105.786	-0.0457081	0.363771	-0.125651	0.900008	0.982475
SEC24A	373.002	0.592021	0.496446	1.19252	0.233057	0.806469
TTC33	51.2962	0.10093	0.5207	0.193835	0.846305	0.972912
RARS1	57.6324	-0.194252	0.452446	-0.429336	0.667678	0.933539
WWC1	2195.83	0.937701	0.642638	1.45914	0.144526	0.777297
MACROH2A1	842.936	0.713693	0.375137	1.90249	0.0571077	0.7253
TCERG1	66.8543	-0.429569	0.608177	-0.706322	0.479988	0.87978
CSNK1A1	1561.39	0.374434	0.270246	1.38553	0.16589	0.782427
ERGIC1	2428.77	-0.146981	0.268353	-0.547715	0.583888	0.9073
ATP6V0E1	810.276	0.434398	0.326587	1.33011	0.183481	0.786807
CPEB4	4117.67	0.156354	0.241975	0.646157	0.518178	0.889494
HRH2	1991.89	-0.316748	0.311686	-1.01624	0.309515	0.83007
DBN1	532.712	-0.30772	0.379859	-0.810088	0.417889	0.860363
ZNF346	48.8403	-0.415866	0.449707	-0.924749	0.355096	0.839494
SELENOK	322.816	0.287799	0.376711	0.763977	0.444881	0.869885
TIMMDC1	88.0248	0.303395	0.511944	0.592633	0.553427	0.898177
CRBN	90.988	-0.0456418	0.370083	-0.123328	0.901847	0.982475
BCL6	865.328	-0.227041	0.361406	-0.628216	0.529862	0.890037
CD86	88.141	-0.184861	0.50683	-0.364739	0.715306	0.948465
AMOTL2	1643.56	0.556928	0.581351	0.95799	0.338068	0.838217
FAM162A	36.3852	1.26007	0.754447	1.67019	0.094882	0.753818
KPNA1	361.331	-0.270741	0.33151	-0.816692	0.414104	0.860363
ARMC8	124.447	-0.110048	0.423512	-0.259846	0.794982	0.961483
SLC25A36	24.7276	-0.170229	0.810257	-0.210093	0.833595	0.969173
XRN1	1642.7	0.150992	0.30148	0.500835	0.616487	0.921276
KAT2B	812.471	0.342634	0.41579	0.824054	0.409909	0.856663
PDCD10	259.094	0.448281	0.305873	1.46558	0.142763	0.777043
PFKFB4	1253.49	-0.284113	0.305169	-0.931002	0.351852	0.838906
PRKAR2A	114.821	-0.224858	0.38091	-0.590319	0.554977	0.898177
HES1	81.5467	0.826508	0.38607	2.14082	0.0322882	0.688331
USP4	3763.72	-0.059556	0.282057	-0.211149	0.832771	0.969016
ACAP2	2858.82	0.013175	0.253534	0.0519653	0.958556	0.993212
GNAI2	6986.45	0.10659	0.247948	0.42989	0.667276	0.933539
TFG	431.324	0.335137	0.290309	1.15442	0.24833	0.808508
TUSC2	43.4848	-0.0643195	0.547163	-0.117551	0.906424	0.982712
NPRL2	85.9132	-0.289128	0.49287	-0.586622	0.557457	0.899516
RPL24	241.047	0.187353	0.421171	0.444838	0.656436	0.931803
FXR1	241.73	0.049974	0.29036	0.17211	0.863351	0.976012
CBLB	94.4842	-0.403361	0.63867	-0.631563	0.527672	0.890037
BBX	326.52	-0.173453	0.314582	-0.551378	0.581375	0.90697
IFT57	30.6875	-0.113038	0.608437	-0.185784	0.852614	0.974213
GNB4	191.798	-0.145187	0.461889	-0.314333	0.753268	0.956205
GBE1	337.107	-0.236681	0.38176	-0.619975	0.535274	0.891892
FRMD4B	1711.39	0.414118	0.311573	1.32912	0.183807	0.786807
ATP6V1A	1202.26	0.285973	0.277601	1.03016	0.302936	0.825527
ABTB1	5819.76	-0.554704	0.273196	-2.03042	0.0423135	0.720657
KLHL18	403.757	-0.362281	0.279706	-1.29522	0.195243	0.786807
SCAP	1157.43	-0.316	0.291748	-1.08313	0.278752	0.821448
CFAP92	239.793	-0.531763	0.340579	-1.56135	0.118441	0.772111
CISH	641.135	0.0372981	0.378532	0.0985335	0.921509	0.986672
MAPKAPK3	798.361	-0.125838	0.262176	-0.479977	0.631244	0.925011
WDR48	227.264	0.251277	0.300768	0.835452	0.403463	0.854039
COMMD2	36.8057	1.17803	0.539251	2.18458	0.0289198	0.672453
GORASP1	398.603	-0.210609	0.319673	-0.658825	0.510008	0.88584
ABCC5	797.064	-0.632974	0.320591	-1.9744	0.0483363	0.7253
EIF1B	174.205	0.540648	0.473445	1.14194	0.253477	0.809883
ARHGEF26	141.927	0.424427	0.555396	0.764189	0.444755	0.869885
KLHL24	245.522	0.100817	0.42005	0.240012	0.810321	0.965669
DNAH1	1906.93	-0.457853	0.301307	-1.51956	0.128622	0.772513
SSR3	163.167	1.15296	0.482094	2.39157	0.0167763	0.621121
EIF4G1	2493.3	0.289167	0.34924	0.827991	0.407676	0.856663
SPCS1	147.084	0.356178	0.405376	0.878638	0.379598	0.847619
INO80D	451.001	-0.249022	0.360478	-0.690812	0.489684	0.881577
EEF1B2	212.996	-0.304293	0.356062	-0.854607	0.392769	0.851774
DGUOK	138.263	-0.154448	0.39428	-0.391722	0.695263	0.942515
MOB1A	793.62	0.319744	0.331198	0.965415	0.334337	0.837878
KANSL3	163.566	-0.752621	0.319373	-2.35656	0.0184451	0.639847
IL1A	1864.35	0.986744	0.473276	2.08492	0.0370764	0.714883
CCL20	270.072	0.30942	0.382412	0.809128	0.418442	0.860363
PIKFYVE	927.456	-0.237939	0.279205	-0.852204	0.394101	0.852003
NCL	236.239	-0.0909482	0.33168	-0.274205	0.783927	0.959954
SLC35F5	264.156	0.0994967	0.282807	0.351818	0.724975	0.950511
ACTR3	5512.14	0.145602	0.268506	0.542269	0.587633	0.909209
EPB41L5	113.303	0.0408486	0.380419	0.107378	0.914489	0.985342
SF3B6	172.138	0.263905	0.413244	0.638618	0.523071	0.890037
DNAJC27	32.031	0.387763	0.563288	0.688392	0.491206	0.881957
STAM2	297.367	0.120265	0.343133	0.350491	0.72597	0.950511
GPD2	331.923	0.336602	0.352759	0.9542	0.339982	0.838217
CYTIP	3075.61	-0.117177	0.329861	-0.355232	0.722416	0.949715
TANC1	776.141	0.786343	0.624385	1.25939	0.20789	0.790108
MPV17	63.3012	-0.630574	0.491355	-1.28334	0.199374	0.786807
GTF3C2	86.8802	0.235344	0.416709	0.564769	0.572231	0.903859
NRBP1	1249.78	0.441049	0.390508	1.12943	0.258719	0.813582
FNDC4	295.561	0.815663	0.667169	1.22257	0.221491	0.799837
ITGA4	192.121	0.0982534	0.439478	0.223569	0.823093	0.966778
PSMD14	36.6747	1.46438	0.685775	2.13537	0.0327312	0.688793
SNX17	225.839	-0.525375	0.263599	-1.99309	0.0462518	0.720866
ASB3	66.2223	-0.307227	0.380801	-0.806792	0.419786	0.860936
PPM1G	613.143	0.694704	0.445585	1.55908	0.118977	0.772111
IFIH1	634.275	0.634035	0.329227	1.92583	0.0541258	0.7253
RPS15	528.075	0.185163	0.396665	0.4668	0.640643	0.927383
GCA	7385.41	-0.000679144	0.35071	-0.00193648	0.998455	0.999343
CLIP4	238.14	0.901052	0.516925	1.7431	0.081316	0.753818
AUP1	454.549	0.117284	0.262139	0.44741	0.654579	0.931275
RTN4	1465.01	0.0940112	0.316065	0.297442	0.766129	0.957092
HTRA2	131.332	-0.668608	0.313282	-2.13421	0.0328259	0.688793
DOK1	188.156	-0.236209	0.352749	-0.669622	0.503099	0.88564
GALNT3	289.453	0.651895	0.3734	1.74584	0.0808394	0.753818
STAT1	3302.82	-0.127522	0.335639	-0.379938	0.703992	0.946788
GLS	117.355	0.256363	0.419717	0.6108	0.541332	0.892314
PAPOLG	163.966	-0.196676	0.415476	-0.473375	0.635946	0.926928
UNC50	43.0135	0.504258	0.55568	0.907462	0.364163	0.843834
ELMOD3	59.5727	-1.06014	0.394198	-2.68935	0.00715918	0.561899
USP34	2691.23	-0.160084	0.25479	-0.628298	0.529809	0.890037
GGCX	141.484	-0.209259	0.465942	-0.449109	0.653353	0.930816
COQ10B	529.941	0.247761	0.354238	0.699419	0.48429	0.881037
GNLY	67.2454	-0.868632	0.487727	-1.78098	0.0749157	0.747164
SF3B1	5074.43	-0.0713014	0.23856	-0.298882	0.76503	0.956661
KDM3A	1421.85	0.369199	0.302223	1.22161	0.221854	0.799837
IL1R2	5671.11	-0.176174	0.379429	-0.464315	0.642422	0.927845
IL1R1	773.724	0.055928	0.395779	0.141311	0.887624	0.979673
IL1RL2	122.818	0.282419	0.4648	0.607615	0.543443	0.893918
IL18R1	265.294	-0.60775	0.381837	-1.59165	0.111464	0.772111
IL18RAP	3079.1	-0.363911	0.316935	-1.14822	0.250878	0.809883
MLPH	245.817	0.0857778	0.572032	0.149953	0.880802	0.97895
CNPPD1	135.037	0.158148	0.413546	0.38242	0.70215	0.946425
UXS1	55.6799	0.633428	0.392783	1.61267	0.106817	0.767935
HDLBP	2520.61	0.0022671	0.367472	0.00616945	0.995078	0.998861
PPP1R7	133.472	1.02079	0.383925	2.65884	0.00784101	0.588542
STK25	100.535	-0.692125	0.448995	-1.5415	0.123195	0.772111
ID2	239.935	-0.186086	0.322131	-0.577672	0.563485	0.901885
HPCAL1	538.437	0.153338	0.301993	0.507754	0.611626	0.920802
BIRC6	2310.07	-0.207872	0.248625	-0.836085	0.403107	0.854039
NOL10	230.141	0.204492	0.409237	0.49969	0.617294	0.921367
PLEKHB2	626.193	0.207449	0.259715	0.798755	0.424433	0.861813
GORASP2	126.976	0.421565	0.533122	0.790748	0.429091	0.864248
STRN	1604.18	0.521702	0.471622	1.10619	0.268645	0.82091
PRKD3	75.8077	0.39128	0.435303	0.898868	0.368723	0.844153
QPCT	933.984	0.250502	0.374703	0.668534	0.503793	0.88564
RAB3GAP1	178.693	0.0875869	0.304071	0.288048	0.77331	0.958631
DARS1	102.988	0.108125	0.546109	0.197992	0.843051	0.972099
SRSF7	287.065	-0.309244	0.34673	-0.891888	0.372453	0.847619
SDC1	567.174	0.749963	0.483961	1.54964	0.121229	0.772111
PLCL1	114.937	-0.382636	0.478657	-0.799394	0.424062	0.861813
SOS1	346.63	-0.180012	0.268198	-0.671192	0.502098	0.885271
KYNU	180.087	-0.363663	0.468944	-0.775493	0.438048	0.866723
ORC2	77.8575	0.0635527	0.426913	0.148865	0.88166	0.97895
COX7A2L	101.879	0.0709522	0.448743	0.158113	0.874368	0.97833
ORC4	115.934	0.305912	0.423302	0.72268	0.469876	0.87817
PLEK	24307	0.0832686	0.366247	0.227356	0.820147	0.966186
RND3	3146.52	0.853643	0.622739	1.37079	0.170441	0.783342
ATF2	258.732	0.2729	0.340568	0.801307	0.422954	0.861813
THADA	239.024	-0.402339	0.358586	-1.12201	0.261857	0.816118
AAK1	489.945	-0.119468	0.262277	-0.455505	0.648746	0.928008
PCYOX1	65.9929	0.163161	0.624799	0.261141	0.793984	0.961483
EPAS1	356.571	0.406595	0.475169	0.855684	0.392172	0.851617
ARID3A	719.605	-0.488607	0.292166	-1.67236	0.0944532	0.753818
SUMO1	321.765	0.48912	0.412801	1.18488	0.236064	0.808185
NFE2L2	3281.08	0.042086	0.316783	0.132854	0.894308	0.98097
PLEKHA3	83.066	-0.731839	0.530918	-1.37844	0.168067	0.783342
DNAJC16	39.5508	-0.552192	0.629837	-0.876721	0.380638	0.847619
CACYBP	63.8109	0.95325	0.574435	1.65946	0.0970237	0.754981
SCP2	210.869	0.75338	0.494781	1.52265	0.127845	0.772513
RALGPS2	286.98	0.256679	0.295744	0.867909	0.385444	0.849135
CEP104	141.912	-0.275814	0.447515	-0.616322	0.537682	0.891892
TMEM59	1385.21	0.44277	0.347715	1.27337	0.202886	0.787856
WRAP73	107.93	0.291207	0.387204	0.752076	0.452005	0.871116
QSOX1	4406.94	0.645142	0.49826	1.29479	0.195393	0.786807
STXBP3	642.353	-0.193427	0.274705	-0.704128	0.481353	0.880137
ERRFI1	401.276	1.39744	0.591811	2.3613	0.0182111	0.637896
PARK7	116.538	0.119931	0.348818	0.343822	0.73098	0.950511
ELAPOR1	1881.87	-0.0573778	0.338337	-0.169588	0.865334	0.976366
AMPD2	6115.92	-0.421281	0.29837	-1.41194	0.157968	0.777297
SRSF4	631.937	-0.0104507	0.254645	-0.0410403	0.967264	0.994445
EDEM3	422.973	-0.105006	0.297908	-0.352478	0.72448	0.950447
ATP5PB	163.032	0.510062	0.281457	1.81222	0.0699517	0.734377
RAP1A	176.061	-0.198808	0.401235	-0.49549	0.620254	0.922553
HDAC1	400.479	0.371606	0.252791	1.47001	0.141558	0.777043
CAPZA1	2453.67	0.192711	0.28578	0.674335	0.500098	0.88478
S100PBP	62.7589	-0.076457	0.381508	-0.200407	0.841162	0.970809
RNF19B	835.315	-0.371022	0.289976	-1.27949	0.200725	0.786817
SCAMP3	52.9756	0.734353	0.483533	1.51873	0.128832	0.772513
TRIM62	88.3356	-0.404075	0.352103	-1.1476	0.251132	0.809883
ASH1L	1579.83	-0.152867	0.268604	-0.569118	0.569276	0.903646
SFPQ	555.96	-0.308988	0.270724	-1.14134	0.25373	0.809883
GON4L	955.297	-0.0445136	0.288647	-0.154215	0.87744	0.978855
ARHGEF2	3514.79	0.0406689	0.307667	0.132185	0.894838	0.98121
LAMTOR2	80.4637	0.208928	0.445344	0.469138	0.638971	0.927213
MEF2D	1362.64	0.109671	0.321405	0.341225	0.732934	0.950511
SWT1	119.467	-0.338927	0.341195	-0.993353	0.320538	0.834431
MAD2L2	87.7016	0.224942	0.411865	0.546156	0.584959	0.907745
LEPR	26.1024	-0.366298	0.627078	-0.584135	0.559129	0.899516
IVNS1ABP	12150	-0.0283341	0.359505	-0.0788141	0.93718	0.989613
KIAA2013	290.937	0.0156187	0.361313	0.0432276	0.96552	0.993736
MFN2	834.721	-0.339484	0.308713	-1.09967	0.271474	0.821448
MIIP	142.502	-0.807836	0.424301	-1.90392	0.0569202	0.7253
[truncated: 4,307 more rows]
